# Supplementary material for: 3-(2-Bromo­phen­yl)-N-phenyl­oxirane-2-carboxamide
Source: Acta Crystallogr Sect E Struct Rep Online. 2009 Nov 4;65(Pt 12):o2999. doi: 10.1107/S1600536809045929 (PMC2972056; doi:10.1107/S1600536809045929)
Supplement: Supplementary file 1 [file e-65-o2999-sup1.cif]

##############################################################################
###                                                                        ###
###        Electronic paper (Acta Crystallographica Section E)             ###
###                                                                        ###
##############################################################################
#                                                                            #
# This CIF contains the data in a paper accepted for publication in Acta     #
# Crystallographica Section E. It conforms to the requirements of Notes      #
# for Authors for Section E, and has been peer reviewed under the auspices   #
# of the IUCr Commission on Journals.                                        #
#                                                                            #
# Full details of the Crystallographic Information File format               #
# are given in the paper "The Crystallographic Information File (CIF):       #
# a New Standard Archive File for Crystallography" by S. R. Hall, F. H.      #
# Allen and I. D. Brown [Acta Cryst. (1991), A47, 655-685].                  #
#                                                                            #
# The current version of the core CIF dictionary is obtainable from          #
# ftp://ftp.iucr.org/pub/cif_core.dic. The current version number is 2.4.    #
#                                                                            #
# Software is freely available for graphical display of the structure(s) in  #
# this CIF.  For information consult the CIF home page http://www.iucr.org/  #
# cif/home.html                                                              #
#                                                                            #
# This file may be used for bona fide research purposes within the           #
# scientific community so long as proper attribution is given to the journal # 
# article from which it was obtained.                                        #
#                                                                            #
##############################################################################
                                             
data_global
_audit_creation_method     'SHELXL-97'
_journal_date_recd_electronic     2009-11-01
_journal_date_accepted     2009-11-02
_journal_name_full     'Acta Crystallographica, Section E'
_journal_year     2009
_journal_volume     65
_journal_issue     12
_journal_page_first     o2999
_journal_page_last     o2999
_journal_paper_category     QO
_journal_coeditor_code     XU2664
_publ_contact_author_name     'Long He'
_publ_contact_author_address
;
College of Chemistry and Chemical Engineering
China West Normal University
Nanchong 637002
People's Republic of China
;
_publ_contact_author_email     'helongcwnu@yahoo.com.cn'
_publ_contact_author_fax     ?
_publ_contact_author_phone     ?
_publ_section_title
;
3-(2-Bromophenyl)-<i>N</i>-phenyloxirane-2-carboxamide
;
loop_
    _publ_author_name
    _publ_author_address
    'Long He'
;
College of Chemistry and Chemical Engineering,
China West Normal University
Nanchong 637002
People's Republic of China
;
    'Hong-Mei Qin'
;
College of Life Science,
China West Normal University
Nanchong 637002
People's Republic of China
;
    'Lian-Mei Chen'
;
College of Chemistry and Chemical Engineering,
China West Normal University
Nanchong 637002
People's Republic of China
;
data_I
_audit_creation_method     SHELXL-97
_chemical_name_systematic
;
3-(2-Bromophenyl)-<i>N</i>-phenyloxirane-2-carboxamide
;
_chemical_name_common     ?
_chemical_formula_moiety     'C15 H12 Br N O2'
_chemical_formula_sum     'C15 H12 Br N O2'
_chemical_formula_iupac     'C15 H12 Br N O2'
_chemical_formula_weight     318.17
_chemical_melting_point     ?
_symmetry_cell_setting     orthorhombic
_symmetry_space_group_name_H-M     'P 21 21 21'
_symmetry_space_group_name_Hall     'P 2ac 2ab'
loop_
    _symmetry_equiv_pos_as_xyz
    'x, y, z'
    '-x+1/2, -y, z+1/2'
    'x+1/2, -y+1/2, -z'
    '-x, y+1/2, -z+1/2'
_cell_length_a     6.71700(10)
_cell_length_b     10.0370(2)
_cell_length_c     20.4287(3)
_cell_angle_alpha     90.00
_cell_angle_beta     90.00
_cell_angle_gamma     90.00
_cell_volume     1377.27(4)
_cell_formula_units_Z     4
_cell_measurement_reflns_used     15647
_cell_measurement_theta_min     2.1604
_cell_measurement_theta_max     72.0552
_cell_measurement_temperature     295(2)
_exptl_crystal_description     block
_exptl_crystal_colour     colorless
_exptl_crystal_size_max     0.40
_exptl_crystal_size_mid     0.40
_exptl_crystal_size_min     0.36
_exptl_crystal_density_diffrn     1.534
_exptl_crystal_density_meas     ?
_exptl_crystal_density_method     'not measured'
_exptl_crystal_F_000     640
_exptl_absorpt_coefficient_mu     4.048
_exptl_absorpt_correction_type     'multi-scan'
_exptl_absorpt_process_details
;
(CrysAlis Pro; Oxford Diffraction, 2009)
;
_exptl_absorpt_correction_T_min     0.2943
_exptl_absorpt_correction_T_max     0.3236
_exptl_special_details
;
;
_diffrn_ambient_temperature     295(2)
_diffrn_radiation_type     CuK\a
_diffrn_radiation_wavelength     1.54184
_diffrn_radiation_source     'Enhance Ultra (Cu) X-ray Source'
_diffrn_radiation_monochromator     'mirror'
_diffrn_measurement_device_type     'Oxford Diffraction Gemini S Ultra'
_diffrn_measurement_method     \w
_diffrn_detector_area_resol_mean     15.9149
_diffrn_reflns_number     17721
_diffrn_reflns_av_R_equivalents     0.0283
_diffrn_reflns_av_sigmaI/netI     0.0126
_diffrn_reflns_theta_min     4.33
_diffrn_reflns_theta_max     72.31
_diffrn_reflns_theta_full     72.31
_diffrn_measured_fraction_theta_max     0.994
_diffrn_measured_fraction_theta_full     0.994
_diffrn_reflns_limit_h_min     -8
_diffrn_reflns_limit_h_max     8
_diffrn_reflns_limit_k_min     -11
_diffrn_reflns_limit_k_max     12
_diffrn_reflns_limit_l_min     -24
_diffrn_reflns_limit_l_max     25
_diffrn_standards_number     0
_diffrn_standards_interval_count     ?
_diffrn_standards_interval_time     ?
_diffrn_standards_decay_%     ?
_refine_special_details
;
Refinement of <i>F</i>^2^ against ALL reflections. The weighted <i>R</i>-factor
<i>wR</i> and goodness of fit <i>S</i> are based on <i>F</i>^2^, conventional
<i>R</i>-factors <i>R</i> are based on <i>F</i>, with <i>F</i> set to zero for
negative <i>F</i>^2^. The threshold expression of <i>F</i>^2^ >
\s(<i>F</i>^2^) is used only for calculating <i>R</i>-factors(gt) <i>etc</i>.
and is not relevant to the choice of reflections for refinement.
<i>R</i>-factors based on <i>F</i>^2^ are statistically about twice as large
as those based on <i>F</i>, and <i>R</i>- factors based on ALL data will be
even larger.
;
_reflns_number_total     2701
_reflns_number_gt     2675
_reflns_threshold_expression     I>2\s(I)
_refine_ls_structure_factor_coef     Fsqd
_refine_ls_matrix_type     full
_refine_ls_R_factor_all     0.0283
_refine_ls_R_factor_gt     0.0281
_refine_ls_wR_factor_gt     0.0687
_refine_ls_wR_factor_ref     0.0688
_refine_ls_goodness_of_fit_ref     1.005
_refine_ls_restrained_S_all     1.005
_refine_ls_number_reflns     2701
_refine_ls_number_parameters     177
_refine_ls_number_restraints     0
_refine_ls_hydrogen_treatment     mixed
_refine_ls_weighting_scheme     calc
_refine_ls_weighting_details
          'calc w=1/[\s^2^(Fo^2^)+(0.035P)^2^+0.5235P] where P=(Fo^2^+2Fc^2^)/3'
_atom_sites_solution_hydrogens     geom
_atom_sites_solution_primary     direct
_atom_sites_solution_secondary     difmap
_refine_ls_shift/su_max     0.001
_refine_ls_shift/su_mean     0.000
_refine_diff_density_max     0.327
_refine_diff_density_min     -0.421
_refine_ls_extinction_method     'SHELXL97 (Sheldrick, 2008)'
_refine_ls_extinction_coef     0.0074(5)
_refine_ls_extinction_expression
                                  'Fc^*^=kFc[1+0.001xFc^2^\l^3^/sin(2\q)]^-1/4^'
_refine_ls_abs_structure_details     'Flack (1983), 1104 Friedel pairs'
_refine_ls_abs_structure_Flack     -0.008(18)
loop_
    _atom_type_symbol
    _atom_type_description
    _atom_type_scat_dispersion_real
    _atom_type_scat_dispersion_imag
    _atom_type_scat_source
    'C' 'C' 0.0181 0.0091
                         'International Tables Vol C Tables 4.2.6.8 and 6.1.1.4'
    'H' 'H' 0.0000 0.0000
                         'International Tables Vol C Tables 4.2.6.8 and 6.1.1.4'
    'N' 'N' 0.0311 0.0180
                         'International Tables Vol C Tables 4.2.6.8 and 6.1.1.4'
    'O' 'O' 0.0492 0.0322
                         'International Tables Vol C Tables 4.2.6.8 and 6.1.1.4'
    'Br' 'Br' -0.6763 1.2805
                         'International Tables Vol C Tables 4.2.6.8 and 6.1.1.4'
_computing_data_collection     'CrysAlis Pro (Oxford Diffraction, 2009)'
_computing_cell_refinement     'CrysAlis Pro (Oxford Diffraction, 2009)'
_computing_data_reduction     'CrysAlis Pro (Oxford Diffraction, 2009)'
_computing_structure_solution     'SHELXS97 (Sheldrick, 2008)'
_computing_structure_refinement     'SHELXL97 (Sheldrick, 2008)'
_computing_molecular_graphics     'ORTEP-3 (Farrugia, 1997)'
_computing_publication_material     'SHELXL97 (Sheldrick, 2008)'
loop_
    _atom_site_type_symbol
    _atom_site_label
    _atom_site_fract_x
    _atom_site_fract_y
    _atom_site_fract_z
    _atom_site_U_iso_or_equiv
    _atom_site_adp_type
    _atom_site_calc_flag
    _atom_site_refinement_flags
    _atom_site_occupancy
    _atom_site_disorder_assembly
    _atom_site_disorder_group
    Br Br1 -0.14003(5) 0.63054(3) 0.557209(16) 0.07563(15) Uani d . 1 . .
    O O1 -0.1933(3) 0.23595(16) 0.66346(9) 0.0567(4) Uani d . 1 . .
    O O2 -0.0059(3) 0.50889(16) 0.76057(10) 0.0637(5) Uani d . 1 . .
    N N1 0.1077(3) 0.29560(18) 0.75313(9) 0.0437(4) Uani d . 1 . .
    C C5 0.1656(4) 0.2794(3) 0.59008(13) 0.0582(6) Uani d . 1 . .
    H H5 0.1480 0.2015 0.6140 0.070 Uiso calc R 1 . .
    C C6 0.0186(3) 0.3772(2) 0.59138(10) 0.0470(5) Uani d . 1 . .
    C C15 0.3410(4) 0.4080(2) 0.82806(11) 0.0520(5) Uani d . 1 . .
    H H15 0.2588 0.4823 0.8314 0.062 Uiso calc R 1 . .
    C C9 -0.0201(3) 0.3947(2) 0.74074(11) 0.0440(4) Uani d . 1 . .
    C C8 -0.1951(3) 0.3600(2) 0.69813(11) 0.0467(5) Uani d . 1 . .
    H H8 -0.3253 0.3893 0.7143 0.056 Uiso calc R 1 . .
    C C10 0.2882(3) 0.3016(2) 0.78857(10) 0.0407(4) Uani d . 1 . .
    C C7 -0.1724(3) 0.3564(2) 0.62606(11) 0.0499(5) Uani d . 1 . .
    H H7 -0.2912 0.3828 0.6014 0.060 Uiso calc R 1 . .
    C C11 0.4155(3) 0.1931(2) 0.78350(11) 0.0494(5) Uani d . 1 . .
    H H11 0.3828 0.1227 0.7559 0.059 Uiso calc R 1 . .
    C C1 0.0535(4) 0.4931(2) 0.55591(11) 0.0502(5) Uani d . 1 . .
    C C12 0.5905(4) 0.1889(3) 0.81914(14) 0.0607(6) Uani d . 1 . .
    H H12 0.6734 0.1149 0.8162 0.073 Uiso calc R 1 . .
    C C2 0.2261(5) 0.5119(3) 0.52052(13) 0.0654(7) Uani d . 1 . .
    H H2 0.2477 0.5908 0.4977 0.078 Uiso calc R 1 . .
    C C3 0.3657(5) 0.4116(3) 0.51958(14) 0.0723(7) Uani d . 1 . .
    H H3 0.4815 0.4227 0.4952 0.087 Uiso calc R 1 . .
    C C13 0.6420(4) 0.2934(3) 0.85879(13) 0.0655(7) Uani d . 1 . .
    H H13 0.7594 0.2905 0.8829 0.079 Uiso calc R 1 . .
    C C14 0.5199(4) 0.4020(3) 0.86281(13) 0.0641(7) Uani d . 1 . .
    H H14 0.5567 0.4734 0.8892 0.077 Uiso calc R 1 . .
    C C4 0.3375(4) 0.2965(3) 0.55369(14) 0.0680(7) Uani d . 1 . .
    H H4 0.4334 0.2297 0.5525 0.082 Uiso calc R 1 . .
    H H1 0.074(3) 0.225(3) 0.7406(12) 0.037(6) Uiso d . 1 . .
loop_
    _atom_site_aniso_label
    _atom_site_aniso_U_11
    _atom_site_aniso_U_22
    _atom_site_aniso_U_33
    _atom_site_aniso_U_12
    _atom_site_aniso_U_13
    _atom_site_aniso_U_23
    Br1 0.0896(2) 0.05464(17) 0.0827(2) 0.01486(15) 0.01432(17) 0.01807(14)
    O1 0.0611(10) 0.0400(8) 0.0689(10) -0.0133(7) -0.0136(8) 0.0087(7)
    O2 0.0677(10) 0.0342(8) 0.0891(12) 0.0036(8) -0.0200(10) -0.0011(8)
    N1 0.0487(10) 0.0311(8) 0.0515(9) -0.0032(8) -0.0056(8) -0.0002(7)
    C5 0.0618(15) 0.0547(13) 0.0581(13) 0.0042(12) -0.0126(12) -0.0037(11)
    C6 0.0500(11) 0.0458(11) 0.0453(10) -0.0031(11) -0.0122(8) -0.0024(9)
    C15 0.0584(13) 0.0455(11) 0.0520(11) 0.0046(10) -0.0047(11) -0.0052(9)
    C9 0.0473(10) 0.0332(10) 0.0515(11) -0.0039(8) -0.0011(9) 0.0071(8)
    C8 0.0418(10) 0.0375(10) 0.0609(12) -0.0063(9) -0.0036(8) 0.0089(10)
    C10 0.0442(10) 0.0386(10) 0.0392(9) -0.0030(8) 0.0020(8) 0.0079(8)
    C7 0.0459(11) 0.0448(11) 0.0589(12) -0.0055(10) -0.0150(9) 0.0106(10)
    C11 0.0517(12) 0.0425(11) 0.0541(12) 0.0011(9) 0.0042(9) 0.0029(9)
    C1 0.0604(12) 0.0462(11) 0.0441(10) -0.0012(9) -0.0009(10) -0.0020(10)
    C12 0.0477(12) 0.0615(14) 0.0730(16) 0.0100(11) 0.0029(11) 0.0138(12)
    C2 0.0782(17) 0.0652(16) 0.0528(13) -0.0086(14) 0.0095(12) -0.0001(12)
    C3 0.0631(16) 0.091(2) 0.0629(15) -0.0026(16) 0.0099(14) -0.0143(14)
    C13 0.0525(13) 0.0838(19) 0.0602(13) 0.0019(15) -0.0100(12) 0.0111(13)
    C14 0.0696(16) 0.0679(16) 0.0548(13) -0.0056(14) -0.0149(12) -0.0083(12)
    C4 0.0624(15) 0.0748(17) 0.0669(15) 0.0141(13) -0.0095(15) -0.0156(14)
_geom_special_details
;
All e.s.d.'s (except the e.s.d. in the dihedral angle between two l.s. planes)
are estimated using the full covariance matrix. The cell e.s.d.'s are taken
into account individually in the estimation of e.s.d.'s in distances, angles
and torsion angles; correlations between e.s.d.'s in cell parameters are only
used when they are defined by crystal symmetry. An approximate (isotropic)
treatment of cell e.s.d.'s is used for estimating e.s.d.'s involving l.s.
planes.
;
loop_
    _geom_bond_atom_site_label_1
    _geom_bond_atom_site_label_2
    _geom_bond_site_symmetry_2
    _geom_bond_distance
    _geom_bond_publ_flag
    Br1 C1 . 1.896(2) ?
    O1 C8 . 1.433(3) ?
    O1 C7 . 1.437(3) ?
    O2 C9 . 1.219(3) ?
    N1 C9 . 1.338(3) ?
    N1 C10 . 1.414(3) ?
    N1 H1 . 0.78(3) ?
    C5 C4 . 1.384(4) ?
    C5 C6 . 1.392(3) ?
    C5 H5 . 0.9300 ?
    C6 C1 . 1.390(3) ?
    C6 C7 . 1.481(3) ?
    C15 C10 . 1.385(3) ?
    C15 C14 . 1.397(4) ?
    C15 H15 . 0.9300 ?
    C9 C8 . 1.503(3) ?
    C8 C7 . 1.481(3) ?
    C8 H8 . 0.9800 ?
    C10 C11 . 1.388(3) ?
    C7 H7 . 0.9800 ?
    C11 C12 . 1.384(4) ?
    C11 H11 . 0.9300 ?
    C1 C2 . 1.380(4) ?
    C12 C13 . 1.370(4) ?
    C12 H12 . 0.9300 ?
    C2 C3 . 1.375(5) ?
    C2 H2 . 0.9300 ?
    C3 C4 . 1.363(5) ?
    C3 H3 . 0.9300 ?
    C13 C14 . 1.366(4) ?
    C13 H13 . 0.9300 ?
    C14 H14 . 0.9300 ?
    C4 H4 . 0.9300 ?
loop_
    _geom_angle_atom_site_label_1
    _geom_angle_atom_site_label_2
    _geom_angle_atom_site_label_3
    _geom_angle_site_symmetry_1
    _geom_angle_site_symmetry_3
    _geom_angle
    _geom_angle_publ_flag
    C8 O1 C7 . . 62.11(14) ?
    C9 N1 C10 . . 127.97(19) ?
    C9 N1 H1 . . 115.1(18) ?
    C10 N1 H1 . . 116.8(18) ?
    C4 C5 C6 . . 121.0(3) ?
    C4 C5 H5 . . 119.5 ?
    C6 C5 H5 . . 119.5 ?
    C1 C6 C5 . . 117.4(2) ?
    C1 C6 C7 . . 120.9(2) ?
    C5 C6 C7 . . 121.7(2) ?
    C10 C15 C14 . . 118.9(2) ?
    C10 C15 H15 . . 120.6 ?
    C14 C15 H15 . . 120.6 ?
    O2 C9 N1 . . 125.9(2) ?
    O2 C9 C8 . . 118.1(2) ?
    N1 C9 C8 . . 116.05(19) ?
    O1 C8 C7 . . 59.09(14) ?
    O1 C8 C9 . . 118.74(18) ?
    C7 C8 C9 . . 120.07(19) ?
    O1 C8 H8 . . 115.7 ?
    C7 C8 H8 . . 115.7 ?
    C9 C8 H8 . . 115.7 ?
    C15 C10 C11 . . 119.4(2) ?
    C15 C10 N1 . . 123.5(2) ?
    C11 C10 N1 . . 117.1(2) ?
    O1 C7 C6 . . 117.2(2) ?
    O1 C7 C8 . . 58.80(14) ?
    C6 C7 C8 . . 124.15(18) ?
    O1 C7 H7 . . 114.9 ?
    C6 C7 H7 . . 114.9 ?
    C8 C7 H7 . . 114.9 ?
    C12 C11 C10 . . 120.6(2) ?
    C12 C11 H11 . . 119.7 ?
    C10 C11 H11 . . 119.7 ?
    C2 C1 C6 . . 121.9(2) ?
    C2 C1 Br1 . . 118.96(19) ?
    C6 C1 Br1 . . 119.09(17) ?
    C13 C12 C11 . . 120.1(2) ?
    C13 C12 H12 . . 119.9 ?
    C11 C12 H12 . . 119.9 ?
    C3 C2 C1 . . 118.7(3) ?
    C3 C2 H2 . . 120.6 ?
    C1 C2 H2 . . 120.6 ?
    C4 C3 C2 . . 121.2(3) ?
    C4 C3 H3 . . 119.4 ?
    C2 C3 H3 . . 119.4 ?
    C14 C13 C12 . . 119.7(2) ?
    C14 C13 H13 . . 120.2 ?
    C12 C13 H13 . . 120.2 ?
    C13 C14 C15 . . 121.3(2) ?
    C13 C14 H14 . . 119.3 ?
    C15 C14 H14 . . 119.3 ?
    C3 C4 C5 . . 119.7(3) ?
    C3 C4 H4 . . 120.1 ?
    C5 C4 H4 . . 120.1 ?
loop_
    _geom_torsion_atom_site_label_1
    _geom_torsion_atom_site_label_2
    _geom_torsion_atom_site_label_3
    _geom_torsion_atom_site_label_4
    _geom_torsion_site_symmetry_1
    _geom_torsion_site_symmetry_2
    _geom_torsion_site_symmetry_3
    _geom_torsion_site_symmetry_4
    _geom_torsion
    _geom_torsion_publ_flag
    C4 C5 C6 C1 . . . . -1.3(3) ?
    C4 C5 C6 C7 . . . . 175.4(2) ?
    C10 N1 C9 O2 . . . . -3.1(4) ?
    C10 N1 C9 C8 . . . . 176.5(2) ?
    C7 O1 C8 C9 . . . . -109.7(2) ?
    O2 C9 C8 O1 . . . . 167.2(2) ?
    N1 C9 C8 O1 . . . . -12.5(3) ?
    O2 C9 C8 C7 . . . . 98.3(3) ?
    N1 C9 C8 C7 . . . . -81.4(3) ?
    C14 C15 C10 C11 . . . . -1.2(3) ?
    C14 C15 C10 N1 . . . . 177.8(2) ?
    C9 N1 C10 C15 . . . . 14.1(3) ?
    C9 N1 C10 C11 . . . . -166.9(2) ?
    C8 O1 C7 C6 . . . . 115.3(2) ?
    C1 C6 C7 O1 . . . . -177.83(19) ?
    C5 C6 C7 O1 . . . . 5.5(3) ?
    C1 C6 C7 C8 . . . . -108.6(2) ?
    C5 C6 C7 C8 . . . . 74.7(3) ?
    C9 C8 C7 O1 . . . . 107.5(2) ?
    O1 C8 C7 C6 . . . . -103.6(2) ?
    C9 C8 C7 C6 . . . . 3.9(4) ?
    C15 C10 C11 C12 . . . . 2.1(3) ?
    N1 C10 C11 C12 . . . . -176.9(2) ?
    C5 C6 C1 C2 . . . . 0.1(3) ?
    C7 C6 C1 C2 . . . . -176.7(2) ?
    C5 C6 C1 Br1 . . . . -178.98(16) ?
    C7 C6 C1 Br1 . . . . 4.2(3) ?
    C10 C11 C12 C13 . . . . -1.4(4) ?
    C6 C1 C2 C3 . . . . 1.1(4) ?
    Br1 C1 C2 C3 . . . . -179.8(2) ?
    C1 C2 C3 C4 . . . . -1.2(4) ?
    C11 C12 C13 C14 . . . . -0.2(4) ?
    C12 C13 C14 C15 . . . . 1.1(4) ?
    C10 C15 C14 C13 . . . . -0.4(4) ?
    C2 C3 C4 C5 . . . . 0.0(4) ?
    C6 C5 C4 C3 . . . . 1.3(4) ?
loop_
    _geom_hbond_atom_site_label_D
    _geom_hbond_atom_site_label_H
    _geom_hbond_atom_site_label_A
    _geom_hbond_site_symmetry_A
    _geom_hbond_distance_DH
    _geom_hbond_distance_HA
    _geom_hbond_distance_DA
    _geom_hbond_angle_DHA
    N1 H1 O2 4_546 0.79(3) 2.22(3) 2.971(2) 161(2)
    C15 H15 O1 4_556 0.93 2.59 3.442(3) 153.3
