# Supplementary material for: 3-(2-Bromo­phen­yl)-N-phenyl­oxirane-2-carboxamide
Source: Acta Crystallogr Sect E Struct Rep Online. 2009 Nov 4;65(Pt 12):o2999. doi: 10.1107/S1600536809045929 (PMC2972056; doi:10.1107/S1600536809045929)
Supplement: Supplementary file 2 [file e-65-o2999-Isup2.hkl]

#
# h,k,l, Fc-squared, Fo-squared, sigma(Fo-squared) and status flag
#
data_I
_shelx_title ' 091031 in P2(1)2(1)2(1)'
_shelx_refln_list_code          4
_shelx_F_calc_maximum       92.00
_exptl_crystal_F_000       640.00
_reflns_d_resolution_high  0.8092
 
loop_
 _symmetry_equiv_pos_as_xyz
 'x, y, z'
 '-x+1/2, -y, z+1/2'
 'x+1/2, -y+1/2, -z'
 '-x, y+1/2, -z+1/2'
 
_cell_length_a     6.7170
_cell_length_b    10.0370
_cell_length_c    20.4287
_cell_angle_alpha  90.000
_cell_angle_beta   90.000
_cell_angle_gamma  90.000
 
_shelx_F_squared_multiplier     1.000
 
loop_
 _refln_index_h
 _refln_index_k
 _refln_index_l
 _refln_F_squared_calc
 _refln_F_squared_meas
 _refln_F_squared_sigma
 _refln_observed_status
   2   0   0      357.25      455.42      5.70 o
   4   0   0     2218.96     2245.09     14.58 o
   6   0   0      700.32      693.70      7.59 o
   8   0   0        5.40        8.99      0.78 o
   1   1   0      484.65      513.32      2.59 o
   2   1   0     3087.82     3067.80     45.65 o
   3   1   0      432.98      428.47      5.77 o
   4   1   0      371.25      394.45      3.76 o
   5   1   0      391.10      363.47      7.90 o
   6   1   0      603.99      646.96      6.69 o
   7   1   0        9.41        6.14      0.46 o
   8   1   0        9.15        7.67      0.59 o
   1   2   0     2023.38     1982.24      8.86 o
   2   2   0     2641.21     2851.77     53.70 o
   3   2   0     5594.35     5821.46     50.45 o
   4   2   0     1521.36     1544.85     20.18 o
   5   2   0       70.77       75.99      1.81 o
   6   2   0        5.23        8.04      0.56 o
   7   2   0      179.45      182.84      1.74 o
   8   2   0        6.37        6.29      0.44 o
   1   3   0     4940.94     4794.12    127.41 o
   2   3   0      422.89      381.12      3.43 o
   3   3   0      364.46      375.19      3.45 o
   4   3   0      132.72      126.33      2.26 o
   5   3   0      244.64      230.97      6.32 o
   6   3   0       10.03        9.62      0.52 o
   7   3   0        1.90        0.57      0.48 o
   8   3   0        0.08        0.06      0.51 o
   0   4   0     4821.87     3909.70    236.73 o
   1   4   0      720.63      780.82     10.06 o
   2   4   0       24.45       30.90      1.94 o
   3   4   0        1.70        3.67      1.31 o
   4   4   0     1247.27     1241.21     23.09 o
   5   4   0       38.35       36.21      0.89 o
   6   4   0      236.01      210.24      1.50 o
   7   4   0        1.91        2.84      0.48 o
   1   5   0     4221.79     4182.21     65.08 o
   2   5   0     2074.66     1902.39      9.08 o
   3   5   0       17.18       14.22      2.10 o
   4   5   0       20.47       16.99      1.05 o
   5   5   0       45.82       47.32      0.94 o
   6   5   0       78.72       94.06      1.17 o
   7   5   0       11.33        9.87      0.50 o
   0   6   0      466.69      451.84      5.33 o
   1   6   0      865.47      814.11      7.28 o
   2   6   0      133.65      127.33      2.19 o
   3   6   0      949.88      901.24     21.97 o
   4   6   0       17.79       18.59      0.73 o
   5   6   0      701.26      698.29      8.44 o
   6   6   0       55.97       61.70      1.16 o
   7   6   0       21.60       21.00      0.74 o
   1   7   0     3320.89     3179.51     13.39 o
   2   7   0      149.43      134.32      2.41 o
   3   7   0      161.17      161.48      2.35 o
   4   7   0       70.81       76.67      1.35 o
   5   7   0      634.35      620.09      5.94 o
   6   7   0        4.12        6.36      0.53 o
   0   8   0     2873.98     2747.15     16.56 o
   1   8   0       57.02       47.97      0.86 o
   2   8   0        6.26       25.82      6.28 o
   3   8   0      120.00      110.19      1.53 o
   4   8   0        1.51        5.54      0.82 o
   5   8   0      111.55      104.07      1.82 o
   6   8   0      160.33      138.79      1.57 o
   1   9   0        1.35        2.16      0.47 o
   2   9   0      416.13      402.45      3.52 o
   3   9   0        4.24        4.57      0.60 o
   4   9   0        3.61        8.08      0.56 o
   5   9   0        3.02        4.17      0.77 o
   0  10   0      260.34      243.03      3.42 o
   1  10   0      117.31      115.69      1.99 o
   2  10   0       90.50       87.06      2.02 o
   3  10   0      189.47      185.36      1.98 o
   4  10   0       32.91       39.55      1.90 o
   1  11   0      270.66      257.51      1.88 o
   2  11   0       98.11       91.72      1.59 o
   3  11   0       24.23       29.74      0.96 o
   0  12   0      213.26      216.02      2.11 o
   1  12   0       30.65       32.73      0.69 o
   2  12   0       22.84       28.89      0.97 o
   1   0   1     3622.76     4085.79     52.71 o
   3   0   1       18.16       13.72      0.70 o
   4   0   1      875.62      852.06      3.63 o
   5   0   1      276.25      253.24      5.91 o
   6   0   1      456.80      503.79      5.14 o
   7   0   1       46.94       47.76      0.84 o
   8   0   1       16.45       11.05      0.53 o
  -8   1   1       23.38       25.71      1.39 o
  -7   1   1       69.50       79.46      1.19 o
  -6   1   1       11.95       15.50      0.53 o
  -5   1   1       59.62       72.71     10.01 o
  -4   1   1     1176.93     1160.58     11.76 o
  -3   1   1     1810.14     1843.45     21.65 o
  -2   1   1     1112.09     1158.01     11.44 o
   0   1   1     1212.53     1173.55      4.48 o
   2   1   1     1195.32     1260.33      6.70 o
   3   1   1     1672.13     1702.96      9.30 o
   4   1   1     1086.63     1079.29     21.75 o
   5   1   1       75.94       78.05      1.68 o
   6   1   1       15.67       21.67      0.66 o
   7   1   1       59.70       66.68      0.95 o
   8   1   1       23.20       27.89      0.82 o
  -8   2   1        1.16        2.32      0.43 o
  -7   2   1        1.15        3.44      0.55 o
  -6   2   1      121.38      134.46      1.61 o
  -5   2   1      718.30      678.19      4.65 o
  -4   2   1      571.70      563.42      7.04 o
  -3   2   1     2933.67     3023.18     26.65 o
  -2   2   1      918.42      954.62     16.53 o
  -1   2   1     6696.69     6301.69     98.86 o
   0   2   1     3274.12     2860.16     44.90 o
   1   2   1     7042.15     6336.64     91.23 o
   2   2   1      952.95      986.61     12.49 o
   3   2   1     3082.49     3153.34     43.89 o
   4   2   1      559.43      565.81     14.61 o
   5   2   1      715.28      686.73     10.18 o
   6   2   1      124.26      136.35      2.12 o
   7   2   1        1.42        3.88      0.57 o
   8   2   1        1.05        2.27      0.50 o
  -8   3   1        0.44        0.19      0.51 o
  -7   3   1      102.84       98.51      1.26 o
  -6   3   1       97.71       94.41      1.19 o
  -5   3   1      166.99      173.29      3.51 o
  -4   3   1      615.12      613.12      4.11 o
  -3   3   1     1547.20     1538.44     13.29 o
  -2   3   1     1207.23     1335.76     12.56 o
  -1   3   1     1882.30     1748.79     40.25 o
   0   3   1     4942.25     4319.95     29.28 o
   1   3   1     1925.27     1785.68     42.06 o
   2   3   1     1269.12     1350.38     20.76 o
   3   3   1     1488.46     1485.88     25.58 o
   4   3   1      677.25      677.57      9.51 o
   5   3   1      145.75      147.13      1.71 o
   6   3   1      114.66      110.42      1.09 o
   7   3   1      105.35      103.88      1.79 o
   8   3   1        0.37       -0.15      0.52 o
  -7   4   1        4.20        5.47      0.45 o
  -6   4   1      111.77      124.65      1.36 o
  -5   4   1       55.27       60.05      1.65 o
  -4   4   1      181.56      173.59      2.86 o
  -3   4   1      322.01      317.97      2.28 o
  -2   4   1     6454.61     6763.69    121.11 o
  -1   4   1      407.55      373.02      6.48 o
   0   4   1       14.99       10.32      0.38 o
   1   4   1      345.67      318.64      6.70 o
   2   4   1     6163.19     6240.78     93.24 o
   3   4   1      300.28      301.49      9.74 o
   4   4   1      185.25      180.54      3.61 o
   5   4   1       49.73       52.98      1.16 o
   6   4   1      101.00      115.77      1.69 o
   7   4   1        3.45        5.03      0.52 o
  -7   5   1       41.89       47.98      0.72 o
  -6   5   1       33.88       34.27      0.87 o
  -5   5   1       10.81        9.68      0.51 o
  -4   5   1      819.96      761.78      5.83 o
  -3   5   1      402.16      382.73      3.62 o
  -2   5   1     1262.96     1364.96     19.38 o
  -1   5   1      814.98      834.90      9.93 o
   0   5   1     3243.21     2801.76     15.37 o
   1   5   1      763.55      756.56      6.80 o
   2   5   1     1292.66     1359.00     17.21 o
   3   5   1      402.22      374.64      7.25 o
   4   5   1      818.64      760.34      8.96 o
   5   5   1       14.96       13.74      0.66 o
   6   5   1       39.18       39.25      0.83 o
   7   5   1       39.52       45.58      0.76 o
  -7   6   1       29.23       34.69      0.64 o
  -6   6   1       51.06       53.04      0.88 o
  -5   6   1       73.92       71.10      1.88 o
  -4   6   1      342.60      328.34      6.03 o
  -3   6   1      324.95      308.90      6.18 o
  -2   6   1      335.20      343.27      4.29 o
  -1   6   1      958.31      958.15     23.96 o
   0   6   1       16.45       11.01      0.70 o
   1   6   1      872.02      815.69     11.98 o
   2   6   1      304.21      316.37      4.27 o
   3   6   1      311.77      299.40      5.26 o
   4   6   1      326.10      316.11      6.48 o
   5   6   1       86.91       85.66      1.63 o
   6   6   1       56.77       57.21      1.10 o
   7   6   1       28.98       34.90      1.08 o
  -6   7   1       47.53       46.31      0.98 o
  -5   7   1       85.66       97.52      2.93 o
  -4   7   1      143.68      144.53      2.46 o
  -3   7   1      607.53      576.03      6.38 o
  -2   7   1      733.18      753.08     16.68 o
  -1   7   1     1303.15     1275.07     38.69 o
   0   7   1      201.96      204.17      4.42 o
   1   7   1     1371.77     1377.69     27.58 o
   2   7   1      700.84      675.20     14.30 o
   3   7   1      616.06      586.98      8.33 o
   4   7   1      152.86      155.50      2.91 o
   5   7   1       75.08       87.95      2.66 o
   6   7   1       46.71       45.31      0.84 o
  -6   8   1       28.07       29.89      1.00 o
  -5   8   1       70.89       66.00      1.92 o
  -4   8   1      167.63      151.81      2.37 o
  -3   8   1      138.57      127.58      1.40 o
  -2   8   1      827.15      806.53     10.81 o
  -1   8   1      835.07      847.47     11.56 o
   0   8   1      379.06      365.72      2.12 o
   1   8   1      885.17      894.38     13.25 o
   2   8   1      765.49      745.51      6.55 o
   3   8   1      140.48      131.96      2.04 o
   4   8   1      174.81      160.11      2.70 o
   5   8   1       66.85       61.62      1.17 o
   6   8   1       31.44       32.32      0.87 o
  -5   9   1        6.16        5.84      0.55 o
  -4   9   1      200.77      211.86      3.44 o
  -3   9   1      101.08      102.41      1.31 o
  -2   9   1       22.19       18.93      0.60 o
  -1   9   1      295.19      295.22      2.57 o
   0   9   1      272.52      265.25      2.21 o
   1   9   1      255.43      252.26      2.74 o
   2   9   1       17.87       15.34      0.89 o
   3   9   1       88.84       89.81      1.15 o
   4   9   1      205.52      220.50      2.83 o
   5   9   1        8.42        7.54      1.00 o
  -4  10   1        7.14        6.39      1.67 o
  -3  10   1      251.94      250.28      4.00 o
  -2  10   1       98.48       90.95      1.74 o
  -1  10   1      327.48      319.37      3.57 o
   0  10   1       16.84       16.74      0.75 o
   1  10   1      333.56      319.21      3.06 o
   2  10   1       97.58       92.23      2.48 o
   3  10   1      270.95      272.66      2.38 o
   4  10   1        5.55        4.94      0.80 o
  -3  11   1      101.42      116.52      1.99 o
  -2  11   1       55.72       54.19      1.22 o
  -1  11   1      201.95      203.40      1.68 o
   0  11   1       62.92       57.58      1.06 o
   1  11   1      182.20      183.57      1.98 o
   2  11   1       62.43       64.52      1.41 o
   3  11   1      102.31      117.59      1.65 o
  -1  12   1       22.38       27.67      1.28 o
   0  12   1        8.38        6.14      0.43 o
   1  12   1       22.12       28.56      0.82 o
   2  12   1      101.56      128.49      3.42 o
   0   0   2       49.90       55.87      1.26 o
   1   0   2     5190.65     5745.91     68.13 o
   2   0   2     1674.86     1821.13     18.47 o
   3   0   2      186.11      218.12      2.77 o
   4   0   2     1441.91     1336.10      5.83 o
   5   0   2      608.77      609.33      7.64 o
   6   0   2       66.87       51.72      0.77 o
   7   0   2        0.86        0.46      0.44 o
   8   0   2        9.04       11.39      0.53 o
  -8   1   2        2.83        1.45      0.47 o
  -7   1   2       39.32       45.99      0.84 o
  -6   1   2       43.31       40.65      1.17 o
  -5   1   2      875.94      863.08     15.66 o
  -4   1   2      915.87      895.16      5.22 o
  -3   1   2      122.52      129.61      3.71 o
  -2   1   2     2073.90     2260.95     29.24 o
   1   1   2     2228.25     2480.79     48.10 o
   2   1   2     2043.95     2178.59     31.57 o
   3   1   2       65.40       56.35      2.95 o
   4   1   2      868.02      857.58     18.05 o
   5   1   2      844.38      853.97     16.93 o
   6   1   2       31.15       27.65      0.68 o
   7   1   2       34.09       38.96      1.21 o
   8   1   2        1.89        1.03      0.48 o
  -8   2   2        5.26        5.37      0.46 o
  -7   2   2       42.78       42.72      0.87 o
  -6   2   2      260.12      277.76      3.04 o
  -5   2   2      271.18      276.35      3.07 o
  -4   2   2      119.92      119.69      1.33 o
  -3   2   2     2660.60     2725.93     30.04 o
  -2   2   2     3125.76     3268.98     42.79 o
   0   2   2     2849.52     2761.96     27.31 o
   1   2   2     8389.24     7184.14     23.91 o
   2   2   2     3372.72     3422.16     93.72 o
   3   2   2     2733.40     2751.13     55.16 o
   4   2   2       98.87      101.65      3.24 o
   5   2   2      253.28      268.54      4.23 o
   6   2   2      228.45      240.70      1.62 o
   7   2   2       46.49       47.30      0.99 o
   8   2   2        6.44        5.87      0.47 o
  -8   3   2       14.59       15.76      1.02 o
  -7   3   2       22.07       28.64      0.79 o
  -6   3   2       81.77       82.03      1.11 o
  -5   3   2      104.07      104.02      1.65 o
  -4   3   2      610.34      601.69      6.96 o
  -3   3   2     2447.92     2549.71     26.00 o
  -2   3   2     1896.42     1978.56     25.71 o
  -1   3   2     3288.23     3121.43     87.93 o
   0   3   2     6592.82     5834.83     84.57 o
   1   3   2     3135.99     3063.66     29.80 o
   2   3   2     1876.98     1904.06     28.19 o
   3   3   2     2363.56     2511.80     34.04 o
   4   3   2      564.71      541.81      4.85 o
   5   3   2      126.18      126.91      2.59 o
   6   3   2       86.54       86.09      1.27 o
   7   3   2       26.78       34.65      0.63 o
   8   3   2       16.87       18.18      0.63 o
  -7   4   2        1.76        0.67      0.44 o
  -6   4   2       39.00       32.27      0.93 o
  -5   4   2      743.16      755.89      7.60 o
  -4   4   2      799.05      774.30      9.73 o
  -3   4   2      417.87      433.29      5.88 o
  -2   4   2       16.31       16.61      0.56 o
  -1   4   2     4548.14     4375.36    108.68 o
   0   4   2     4094.79     3690.41     39.85 o
   1   4   2     4664.18     4601.00     76.91 o
   2   4   2        8.52       12.07      1.02 o
   3   4   2      415.50      418.42      9.71 o
   4   4   2      773.46      732.94      5.21 o
   5   4   2      777.52      785.08      9.02 o
   6   4   2       45.19       38.22      0.92 o
   7   4   2        1.50        1.43      0.45 o
  -7   5   2       24.31       23.22      0.68 o
  -6   5   2       82.34       88.14      1.36 o
  -5   5   2      167.09      162.92      2.74 o
  -4   5   2       74.65       67.31      1.56 o
  -3   5   2      637.71      625.07      4.48 o
  -2   5   2     1917.53     1908.82     25.84 o
  -1   5   2      935.34      865.27     12.46 o
   0   5   2      479.81      490.86      3.09 o
   1   5   2      928.60      817.69     10.08 o
   2   5   2     1853.97     1769.88     13.38 o
   3   5   2      655.12      622.89     24.15 o
   4   5   2       66.25       56.40      1.74 o
   5   5   2      163.47      164.53      6.79 o
   6   5   2       76.16       83.50      1.08 o
   7   5   2       26.12       25.61      0.63 o
  -7   6   2       20.77       20.92      0.58 o
  -6   6   2       98.65      112.08      1.70 o
  -5   6   2      108.94       89.72      2.25 o
  -4   6   2        5.67        8.62      0.79 o
  -3   6   2      623.10      617.05     11.41 o
  -2   6   2      729.95      718.43      8.12 o
  -1   6   2      632.81      580.01      5.18 o
   0   6   2        4.10        7.27      2.68 o
   1   6   2      605.82      572.86      4.97 o
   2   6   2      683.38      646.87      8.91 o
   3   6   2      628.67      575.05      3.93 o
   4   6   2       10.47       11.81      0.78 o
   5   6   2      116.67      102.34      3.64 o
   6   6   2       96.13      110.51      1.31 o
   7   6   2       21.23       20.33      0.68 o
  -6   7   2       39.85       31.74      0.67 o
  -5   7   2      196.81      193.78      5.08 o
  -4   7   2      192.03      196.14      2.70 o
  -3   7   2      266.51      256.66      2.75 o
  -2   7   2      517.50      552.35     17.02 o
  -1   7   2       88.41       78.74      3.39 o
   0   7   2     2606.63     2431.18      9.69 o
   1   7   2       85.27       75.16      2.53 o
   2   7   2      530.45      540.23      5.96 o
   3   7   2      270.62      260.59      3.55 o
   4   7   2      200.81      206.50      3.64 o
   5   7   2      216.05      206.36      6.04 o
   6   7   2       43.10       35.11      1.04 o
  -6   8   2       31.06       36.20      0.85 o
  -5   8   2      175.41      171.95      4.33 o
  -4   8   2      498.47      488.63      5.42 o
  -3   8   2      146.09      140.09      1.37 o
  -2   8   2       45.38       51.41      1.89 o
  -1   8   2      710.35      710.73      9.12 o
   0   8   2     1089.59     1050.64      9.87 o
   1   8   2      663.17      665.33      9.00 o
   2   8   2       59.04       62.67      1.34 o
   3   8   2      127.82      120.52      1.32 o
   4   8   2      465.14      452.02      9.37 o
   5   8   2      160.10      150.93      1.68 o
   6   8   2       23.92       25.83      1.68 o
  -5   9   2      141.38      139.40      2.16 o
  -4   9   2        8.41        8.00      0.61 o
  -3   9   2       70.32       65.34      1.20 o
  -2   9   2      484.74      473.18      5.61 o
  -1   9   2      220.64      217.40      2.47 o
   0   9   2       41.17       49.15      1.25 o
   1   9   2      215.47      211.89      2.18 o
   2   9   2      501.07      489.34      7.43 o
   3   9   2       74.69       68.18      1.26 o
   4   9   2        6.77        5.74      0.54 o
   5   9   2      139.65      133.59      2.66 o
  -4  10   2       21.28       18.95      2.00 o
  -3  10   2      204.36      197.99      2.24 o
  -2  10   2      257.23      245.37      2.57 o
  -1  10   2      128.64      122.06      2.05 o
   0  10   2      239.42      244.53      2.28 o
   1  10   2      149.74      143.58      3.70 o
   2  10   2      283.30      274.34      7.46 o
   3  10   2      205.33      202.71      2.42 o
   4  10   2       21.55       18.69      1.06 o
  -3  11   2      100.22      121.91      2.77 o
  -2  11   2       14.08       14.09      0.76 o
  -1  11   2       71.75       65.93      1.30 o
   0  11   2      231.12      237.31      2.15 o
   1  11   2       62.18       58.09      1.03 o
   2  11   2       16.94       17.48      0.77 o
   3  11   2       99.01      123.40      1.71 o
  -1  12   2       20.10       23.30      0.70 o
   0  12   2       41.16       41.51      0.78 o
   1  12   2       16.95       19.35      0.75 o
   1   0   3     1818.80     1867.50     22.95 o
   2   0   3      636.85      626.24     16.21 o
   3   0   3     5152.05     5358.81     45.43 o
   4   0   3       17.50       28.35      9.05 o
   5   0   3       91.86       99.99      1.77 o
   6   0   3      226.55      235.95      2.23 o
   7   0   3        2.38        2.56      0.51 o
   8   0   3        9.32        5.82      0.46 o
  -8   1   3        4.67        4.14      0.46 o
  -7   1   3       30.51       23.43      0.64 o
  -6   1   3      465.26      490.52      5.48 o
  -5   1   3      462.26      447.78      6.35 o
  -4   1   3      386.10      383.85      3.36 o
  -3   1   3      248.63      248.79      1.72 o
  -2   1   3     3460.18     3709.84     70.43 o
  -1   1   3     2021.14     2046.22     12.67 o
   0   1   3        4.43        3.82      0.38 o
   1   1   3     2185.21     2231.28     37.36 o
   2   1   3     3217.40     3391.48     29.25 o
   3   1   3      210.41      203.16      3.05 o
   4   1   3      328.98      329.76      3.51 o
   5   1   3      435.75      437.92      9.66 o
   6   1   3      463.97      496.87      4.95 o
   7   1   3       34.58       28.29      0.81 o
   8   1   3        3.47        4.01      0.45 o
  -8   2   3        9.79       14.88      0.57 o
  -7   2   3        8.89        7.11      0.58 o
  -6   2   3       29.82       27.80      0.74 o
  -5   2   3      545.03      512.71      4.15 o
  -4   2   3     1116.02     1110.26     13.81 o
  -3   2   3      241.61      244.17      1.89 o
  -2   2   3     1012.07     1112.54      7.59 o
  -1   2   3     7956.68     7541.62     29.20 o
   0   2   3     4242.25     4105.07     32.72 o
   1   2   3     7929.99     7669.90     93.73 o
   2   2   3      966.09     1051.74     13.34 o
   3   2   3      215.21      218.49      4.49 o
   4   2   3     1188.93     1258.92     24.80 o
   5   2   3      582.48      522.92     17.12 o
   6   2   3       22.17       19.99      0.83 o
   7   2   3        9.39        7.86      0.64 o
   8   2   3       10.92       16.73      0.57 o
  -7   3   3        3.37        5.06      0.57 o
  -6   3   3      223.40      244.45      2.38 o
  -5   3   3      341.95      365.28      4.97 o
  -4   3   3      118.37      112.53      1.50 o
  -3   3   3      598.43      607.87      5.52 o
  -2   3   3     5294.38     5457.52     98.49 o
  -1   3   3     2307.38     2289.70     51.32 o
   0   3   3      249.23      245.79      1.89 o
   1   3   3     2180.74     2192.49     18.30 o
   2   3   3     5287.49     5462.83     84.81 o
   3   3   3      675.98      709.01     10.59 o
   4   3   3       97.28       96.40      3.05 o
   5   3   3      397.93      416.21      5.06 o
   6   3   3      207.16      224.56      1.98 o
   7   3   3        4.56        6.15      0.42 o
  -7   4   3      119.50      121.85      2.30 o
  -6   4   3       76.08       78.20      1.56 o
  -5   4   3       85.50       94.23      1.70 o
  -4   4   3      139.06      125.57      1.38 o
  -3   4   3     1125.46     1097.21      9.92 o
  -2   4   3     1877.09     1915.22     36.96 o
  -1   4   3     3102.37     3019.54     17.86 o
   0   4   3       55.94       44.21      0.92 o
   1   4   3     3115.49     2954.45     44.59 o
   2   4   3     1866.91     1824.22     41.24 o
   3   4   3     1076.25     1002.57     15.72 o
   4   4   3      154.61      140.52      2.45 o
   5   4   3       95.37      107.51      1.45 o
   6   4   3       73.20       73.41      1.24 o
   7   4   3      118.57      122.60      1.45 o
  -7   5   3       15.05       18.63      0.62 o
  -6   5   3       49.16       43.23      0.95 o
  -5   5   3      110.56      113.89      1.68 o
  -4   5   3      512.93      481.71      3.07 o
  -3   5   3      603.56      597.11      4.58 o
  -2   5   3      556.66      574.78      5.45 o
  -1   5   3     1465.17     1463.11     16.12 o
   0   5   3      839.42      824.45      5.12 o
   1   5   3     1692.95     1626.51     13.93 o
   2   5   3      564.31      554.44      3.20 o
   3   5   3      612.89      580.38      4.32 o
   4   5   3      497.59      465.56      6.07 o
   5   5   3      110.55      116.47      2.82 o
   6   5   3       43.31       37.64      0.89 o
   7   5   3       15.39       19.39      0.60 o
  -7   6   3       11.21       10.89      0.54 o
  -6   6   3       65.11       57.40      1.27 o
  -5   6   3      248.97      238.32      5.18 o
  -4   6   3      517.98      511.63      5.18 o
  -3   6   3       41.47       45.22      1.15 o
  -2   6   3       99.14      110.97      4.87 o
  -1   6   3     1456.33     1435.99     30.77 o
   0   6   3     3065.60     2923.12     13.70 o
   1   6   3     1459.32     1385.14     16.54 o
   2   6   3       81.92       85.49      3.20 o
   3   6   3       43.78       42.36      1.76 o
   4   6   3      526.81      510.63      7.68 o
   5   6   3      252.27      246.79      6.66 o
   6   6   3       60.60       55.90      1.15 o
   7   6   3       12.16       11.75      0.60 o
  -6   7   3       62.58       65.88      1.19 o
  -5   7   3       33.14       35.20      1.03 o
  -4   7   3      183.68      169.09      2.49 o
  -3   7   3       85.29       79.26      1.23 o
  -2   7   3      699.97      711.52      7.19 o
  -1   7   3      840.96      858.01     16.81 o
   0   7   3      629.59      647.33      5.80 o
   1   7   3      833.33      814.96      6.70 o
   2   7   3      732.35      701.13     10.03 o
   3   7   3       94.24       88.92      1.46 o
   4   7   3      195.94      184.87      2.72 o
   5   7   3       36.05       40.19      1.27 o
   6   7   3       55.25       57.82      2.07 o
  -6   8   3       61.12       61.23      0.99 o
  -5   8   3       38.59       43.25      1.06 o
  -4   8   3       92.25       88.20      1.24 o
  -3   8   3      579.79      575.89      4.96 o
  -2   8   3       66.72       58.31      0.91 o
  -1   8   3      342.77      331.89      5.98 o
   0   8   3       26.60       25.30      1.00 o
   1   8   3      334.44      317.02      4.28 o
   2   8   3       88.62       78.12      1.29 o
   3   8   3      578.29      578.89      5.41 o
   4   8   3       77.67       76.70      2.07 o
   5   8   3       39.53       42.30      1.02 o
   6   8   3       63.52       60.27      2.77 o
  -5   9   3       23.75       24.45      0.73 o
  -4   9   3      102.87       98.53      2.55 o
  -3   9   3      234.22      230.34      1.86 o
  -2   9   3      108.58      102.77      1.50 o
  -1   9   3      519.65      514.38      4.87 o
   0   9   3     1450.63     1432.30     16.90 o
   1   9   3      528.48      526.27      4.96 o
   2   9   3       90.31       87.84      1.16 o
   3   9   3      232.59      228.78      3.80 o
   4   9   3      103.25       93.87      1.49 o
  -3  10   3        7.71       10.26      0.91 o
  -2  10   3       66.80       56.56      1.45 o
  -1  10   3      205.83      203.84      1.80 o
   0  10   3      216.84      224.60      1.96 o
   1  10   3      185.17      191.67      2.87 o
   2  10   3       59.09       50.81      1.53 o
   3  10   3        5.42        7.10      0.75 o
   4  10   3      202.34      225.78      3.76 o
  -3  11   3       32.18       33.50      1.66 o
  -2  11   3      141.66      153.87      2.21 o
  -1  11   3       15.34       14.97      0.70 o
   0  11   3        3.57        3.02      0.47 o
   1  11   3       16.95       16.44      1.10 o
   2  11   3      132.64      146.08      2.04 o
   3  11   3       31.69       35.10      1.49 o
   0  12   3       24.38       27.41      0.78 o
   1  12   3       47.83       55.33      1.08 o
   0   0   4     2523.42     2663.08     21.10 o
   1   0   4      575.15      597.77      4.16 o
   2   0   4      453.00      439.41      2.73 o
   3   0   4     1837.06     1785.74     11.38 o
   4   0   4        9.52       18.78      2.33 o
   5   0   4      621.67      590.91      9.78 o
   6   0   4       62.30       68.72      0.95 o
   7   0   4      103.97      125.72      1.54 o
   8   0   4        8.77        8.81      0.48 o
  -8   1   4       12.06       15.50      0.64 o
  -7   1   4        7.02        8.08      0.44 o
  -6   1   4      121.10      111.41      1.66 o
  -5   1   4        6.86       10.50      1.13 o
  -4   1   4      623.34      583.04      6.63 o
  -3   1   4     5926.36     6264.74     59.49 o
  -2   1   4       74.08       81.73      3.40 o
   2   1   4       54.13       58.96      4.02 o
   3   1   4     5893.82     6299.59     44.87 o
   4   1   4      595.01      577.78      7.17 o
   5   1   4        4.57        7.30      1.15 o
   6   1   4      124.22      116.66      1.55 o
   7   1   4       11.80       14.15      0.74 o
   8   1   4       13.37       16.66      0.56 o
  -8   2   4       14.52       10.39      0.76 o
  -7   2   4       27.09       26.57      0.67 o
  -6   2   4      137.86      153.08      2.69 o
  -5   2   4       35.87       41.83      0.84 o
  -4   2   4      149.02      142.38      4.79 o
  -3   2   4      813.70      855.48      9.34 o
  -2   2   4     4887.75     5035.86     76.28 o
  -1   2   4      604.77      634.75     16.66 o
   0   2   4     2523.57     2594.35     29.61 o
   1   2   4      585.29      602.80      4.87 o
   2   2   4     5005.88     5292.75     56.41 o
   3   2   4      803.30      817.75     10.17 o
   4   2   4      179.74      165.73      3.25 o
   5   2   4       38.16       44.81      0.85 o
   6   2   4      170.52      190.89      1.60 o
   7   2   4       25.72       25.63      0.78 o
   8   2   4       13.83       10.18      0.55 o
  -7   3   4       75.58       79.39      1.39 o
  -6   3   4      189.88      170.61      2.78 o
  -5   3   4       41.19       48.04      1.15 o
  -4   3   4     1159.58     1126.90     11.49 o
  -3   3   4     1184.46     1225.30     10.51 o
  -2   3   4      577.73      623.35      5.76 o
  -1   3   4      740.51      726.53      6.69 o
   0   3   4     3022.28     2772.03     11.03 o
   1   3   4      786.35      771.64     12.31 o
   2   3   4      611.60      651.60      6.10 o
   3   3   4     1168.83     1228.30     18.47 o
   4   3   4     1217.45     1188.37     19.72 o
   5   3   4       47.59       55.80      1.97 o
   6   3   4      187.41      169.15      1.76 o
   7   3   4       75.37       80.81      0.93 o
  -7   4   4        1.54        5.24      0.49 o
  -6   4   4       42.82       45.41      1.00 o
  -5   4   4      467.94      465.01      5.24 o
  -4   4   4      204.54      194.58      1.70 o
  -3   4   4      468.99      438.80      8.06 o
  -2   4   4      557.38      574.68      3.61 o
  -1   4   4     5557.65     5341.21    106.14 o
   0   4   4      153.67      167.74      1.70 o
   1   4   4     5447.81     5482.72    113.20 o
   2   4   4      585.32      585.24      2.94 o
   3   4   4      507.10      456.65      7.14 o
   4   4   4      211.84      197.30      2.93 o
   5   4   4      410.91      399.50      4.00 o
   6   4   4       40.14       42.44      1.04 o
   7   4   4        1.60        5.27      0.47 o
  -7   5   4       13.04       12.75      0.54 o
  -6   5   4        7.90        5.18      0.57 o
  -5   5   4      108.40      119.87      2.55 o
  -4   5   4      537.27      518.99      4.98 o
  -3   5   4      968.10      957.89     12.47 o
  -2   5   4       75.57       94.43      1.47 o
  -1   5   4     1548.32     1537.06      9.34 o
   0   5   4      449.05      421.27      6.60 o
   1   5   4     1640.50     1575.29     11.39 o
   2   5   4       92.73      109.45      2.54 o
   3   5   4      976.59      927.77     10.34 o
   4   5   4      525.01      509.21     10.20 o
   5   5   4      105.02      116.88      1.87 o
   6   5   4       11.68        8.34      0.58 o
   7   5   4       11.92       11.11      0.46 o
  -7   6   4        7.02        6.96      0.47 o
  -6   6   4        8.61       15.64      0.66 o
  -5   6   4      130.79      122.23      2.60 o
  -4   6   4      388.00      367.28      3.20 o
  -3   6   4      279.84      271.49      2.77 o
  -2   6   4     2565.68     2513.43     20.82 o
  -1   6   4      245.62      232.53      3.27 o
   0   6   4      298.65      321.44      6.20 o
   1   6   4      242.19      229.79      5.28 o
   2   6   4     2586.41     2446.67     17.41 o
   3   6   4      295.47      275.97      2.89 o
   4   6   4      371.69      354.61      8.72 o
   5   6   4      125.76      115.69      2.68 o
   6   6   4        9.07       16.59      1.03 o
   7   6   4        7.76        7.36      0.53 o
  -6   7   4       15.17       16.70      0.58 o
  -5   7   4       20.28       15.85      0.84 o
  -4   7   4      264.80      258.00      2.91 o
  -3   7   4      399.01      392.70      2.34 o
  -2   7   4      291.62      282.54      6.27 o
  -1   7   4       92.95      104.33      2.09 o
   0   7   4      910.54      836.84      7.63 o
   1   7   4       95.51      103.65      2.15 o
   2   7   4      266.38      247.65      2.75 o
   3   7   4      416.51      402.76      4.55 o
   4   7   4      297.45      291.80      4.83 o
   5   7   4       19.21       15.29      0.90 o
   6   7   4       14.36       14.62      0.78 o
  -6   8   4        9.21       10.97      0.67 o
  -5   8   4      216.29      211.22      2.08 o
  -4   8   4       29.65       27.66      1.05 o
  -3   8   4      113.88      119.04      1.86 o
  -2   8   4      292.71      289.42      3.78 o
  -1   8   4      581.86      571.42      5.30 o
   0   8   4        3.95        5.87      0.58 o
   1   8   4      667.69      645.49      7.52 o
   2   8   4      279.53      263.28      2.28 o
   3   8   4      118.59      118.89      2.11 o
   4   8   4       29.78       25.80      1.03 o
   5   8   4      208.10      196.64      2.66 o
   6   8   4       11.26       12.46      0.71 o
  -5   9   4        3.13        3.89      0.56 o
  -4   9   4       31.14       29.64      1.35 o
  -3   9   4      225.70      228.64      2.37 o
  -2   9   4       59.08       56.14      1.45 o
  -1   9   4       95.73       92.96      1.15 o
   0   9   4      891.46      893.60     10.11 o
   1   9   4      105.76      103.23      1.33 o
   2   9   4       64.88       59.13      1.59 o
   3   9   4      225.04      230.47      2.39 o
   4   9   4       28.00       26.87      0.97 o
   5   9   4        5.52        5.20      0.64 o
  -4  10   4       15.23       15.82      1.46 o
  -3  10   4       69.02       73.04      1.50 o
  -2  10   4      436.44      450.22      6.98 o
  -1  10   4       85.17       87.76      1.98 o
   0  10   4      298.45      302.92      2.38 o
   1  10   4       84.27       88.41      2.32 o
   2  10   4      426.39      435.49      9.27 o
   3  10   4       63.92       69.46      1.33 o
   4  10   4       17.23       16.65      0.97 o
  -3  11   4       45.19       44.57      1.74 o
  -2  11   4        0.67        1.19      0.71 o
  -1  11   4       19.11       19.06      0.73 o
   0  11   4      177.14      206.77      3.06 o
   1  11   4       18.10       19.12      1.48 o
   2  11   4        0.25        1.15      0.69 o
   3  11   4       42.05       43.92      1.40 o
   0  12   4        6.41        6.07      0.54 o
   1  12   4       73.62       79.16      1.24 o
   2   0   5       88.88       80.86      2.39 o
   3   0   5      122.67       87.79      2.86 o
   4   0   5        0.47        1.94      0.61 o
   5   0   5       90.27       90.10      1.84 o
   6   0   5       18.37       25.61      1.20 o
   7   0   5      196.55      207.54      3.08 o
   8   0   5        0.89        0.74      0.36 o
  -8   1   5       19.05       20.32      1.11 o
  -7   1   5       28.21       31.41      0.94 o
  -6   1   5       93.44      101.87      1.31 o
  -5   1   5      780.64      759.23      5.01 o
  -4   1   5      121.64      120.75      2.02 o
  -3   1   5     1595.00     1618.14      8.35 o
  -2   1   5     1618.86     1582.65     14.37 o
   0   1   5      923.71     1012.11      4.92 o
   2   1   5     1640.59     1613.15     13.96 o
   3   1   5     1680.13     1715.13     11.26 o
   4   1   5      135.35      132.47      3.06 o
   5   1   5      795.53      788.67     12.92 o
   6   1   5       97.06      106.01      1.39 o
   7   1   5       27.21       30.28      0.87 o
   8   1   5       18.71       18.42      0.54 o
  -8   2   5        2.71        4.51      0.62 o
  -7   2   5       11.30       10.98      0.49 o
  -6   2   5      135.56      123.14      1.11 o
  -5   2   5      512.97      520.44      8.36 o
  -4   2   5     1374.83     1358.82     12.82 o
  -3   2   5      158.04      166.64      1.24 o
  -2   2   5      488.37      533.39      6.02 o
  -1   2   5     2709.91     2779.16     22.16 o
   0   2   5     8463.66     9432.59     94.47 o
   1   2   5     2605.35     2756.45     17.51 o
   2   2   5      515.58      582.56      8.88 o
   3   2   5      137.53      143.72      1.67 o
   4   2   5     1328.69     1354.73     22.05 o
   5   2   5      538.87      553.66      5.71 o
   6   2   5      134.37      119.40      1.28 o
   7   2   5       10.11        8.88      0.65 o
   8   2   5        1.98        2.67      0.42 o
  -7   3   5       10.14       10.99      0.51 o
  -6   3   5       35.50       42.48      1.10 o
  -5   3   5      258.15      265.15      2.68 o
  -4   3   5      267.58      260.18      2.12 o
  -3   3   5      237.65      218.95      2.44 o
  -2   3   5     2509.63     2376.30     18.12 o
  -1   3   5     1053.00     1032.27      9.16 o
   0   3   5      754.34      761.31     10.30 o
   2   3   5     2549.92     2422.08     31.08 o
   3   3   5      248.97      230.67      5.51 o
   4   3   5      273.98      269.46      4.36 o
   5   3   5      223.58      226.23      2.71 o
   6   3   5       38.58       45.15      0.97 o
   7   3   5        9.55       11.00      0.70 o
  -7   4   5       47.57       49.21      0.93 o
  -6   4   5       67.01       76.05      1.32 o
  -5   4   5        7.99       10.01      0.86 o
  -4   4   5       36.91       36.52      0.92 o
  -3   4   5     1919.57     1789.08     16.37 o
  -2   4   5      231.06      231.63      3.65 o
  -1   4   5     1387.00     1342.49      4.07 o
   0   4   5      276.23      354.77      3.13 o
   1   4   5     1497.21     1420.72     14.78 o
   2   4   5      245.47      234.68      2.22 o
   3   4   5     1947.23     1857.80     18.38 o
   4   4   5       31.76       32.87      1.76 o
   5   4   5       12.64       13.95      0.62 o
   6   4   5       65.76       73.74      1.25 o
   7   4   5       46.33       49.25      0.83 o
  -7   5   5        3.58        5.17      0.39 o
  -6   5   5       12.80       14.81      0.61 o
  -5   5   5      260.28      258.44      2.77 o
  -4   5   5      180.34      184.33      1.88 o
  -3   5   5      381.09      363.93      3.87 o
  -2   5   5     1276.13     1305.34     12.70 o
  -1   5   5     1127.37     1115.06     15.43 o
   0   5   5       66.34       57.64      0.98 o
   1   5   5     1050.40      992.22      9.52 o
   2   5   5     1333.17     1317.50      9.92 o
   3   5   5      392.94      372.20      6.83 o
   4   5   5      143.92      148.05      2.21 o
   5   5   5      233.48      228.30      1.83 o
   6   5   5       13.73       17.11      0.75 o
   7   5   5        3.33        5.40      0.53 o
  -7   6   5        4.10        3.63      0.40 o
  -6   6   5       39.29       33.02      1.09 o
  -5   6   5       16.56       20.94      1.19 o
  -4   6   5      984.83      963.90      6.26 o
  -3   6   5       61.18       71.85      3.01 o
  -2   6   5      600.08      601.44      3.90 o
  -1   6   5      208.55      208.94      2.07 o
   0   6   5     4603.25     4527.23     26.84 o
   1   6   5      233.24      234.42      1.92 o
   2   6   5      605.07      601.92      4.01 o
   3   6   5       65.98       72.65      1.47 o
   4   6   5     1001.98     1005.23     18.76 o
   5   6   5       20.57       23.88      1.04 o
   6   6   5       40.82       33.81      0.89 o
   7   6   5        4.19        4.30      0.46 o
  -6   7   5      149.40      158.05      3.66 o
  -5   7   5       57.58       58.15      1.10 o
  -4   7   5        4.02        5.12      0.49 o
  -3   7   5       25.27       28.67      0.88 o
  -2   7   5      666.94      641.91      5.65 o
  -1   7   5      351.11      342.71      4.70 o
   0   7   5      157.73      178.60      2.39 o
   1   7   5      352.17      340.78      6.24 o
   2   7   5      642.81      624.06      7.79 o
   3   7   5       30.49       34.58      1.01 o
   4   7   5        4.72        6.37      0.62 o
   5   7   5       62.96       65.49      1.48 o
   6   7   5      159.02      167.67      4.52 o
  -6   8   5       28.53       31.39      1.13 o
  -5   8   5        3.62        3.50      0.60 o
  -4   8   5       27.96       30.28      1.09 o
  -3   8   5       93.04       93.12      1.54 o
  -2   8   5        2.78        4.23      0.44 o
  -1   8   5      853.65      822.69     10.30 o
   0   8   5      555.03      539.99      5.44 o
   1   8   5      827.96      800.37      7.97 o
   2   8   5        1.55        2.92      0.44 o
   3   8   5       84.96       82.99      1.66 o
   4   8   5       31.40       35.21      2.01 o
   5   8   5        3.37        2.18      0.72 o
   6   8   5       26.35       29.62      0.74 o
  -5   9   5       55.16       56.79      1.33 o
  -4   9   5       85.09       85.42      1.63 o
  -3   9   5       20.42       24.26      1.80 o
  -2   9   5      150.15      151.44      1.37 o
  -1   9   5      251.60      244.12      2.87 o
   0   9   5      280.96      279.22      2.55 o
   1   9   5      269.86      258.33      3.57 o
   2   9   5      163.48      161.20      3.28 o
   3   9   5       24.35       26.73      1.06 o
   4   9   5       86.21       83.09      2.06 o
   5   9   5       52.05       52.96      1.15 o
  -4  10   5       76.94       84.96      2.35 o
  -3  10   5       21.97       23.83      1.24 o
  -2  10   5       11.51       11.29      0.67 o
  -1  10   5      120.93      118.37      2.01 o
   0  10   5      268.40      267.66      2.45 o
   1  10   5      107.94      103.15      1.66 o
   2  10   5       14.16       13.34      0.85 o
   3  10   5       21.64       24.40      0.91 o
   4  10   5       68.88       71.02      2.32 o
  -3  11   5       45.34       51.32      1.73 o
  -2  11   5      209.85      224.93      3.14 o
  -1  11   5       74.17       73.90      1.07 o
   0  11   5       62.14       55.98      1.56 o
   1  11   5       77.61       77.67      1.94 o
   2  11   5      219.03      233.24      3.65 o
   3  11   5       41.52       51.17      1.75 o
  -1  12   5       24.56       26.93      1.32 o
   0  12   5       18.20       19.31      0.79 o
   1  12   5       22.87       26.16      0.94 o
   0   0   6     4837.94     4959.81     74.83 o
   1   0   6     4366.85     4521.32     17.06 o
   2   0   6     3448.10     3890.21     53.24 o
   3   0   6      309.31      297.23      2.07 o
   4   0   6      121.85      111.59      3.30 o
   5   0   6      348.99      343.29      8.27 o
   6   0   6       29.78       26.37      0.66 o
   7   0   6        1.06        1.59      0.54 o
   8   0   6       30.95       37.86      0.81 o
  -8   1   6        2.18        3.31      0.55 o
  -7   1   6      224.67      219.54      2.61 o
  -6   1   6       30.09       31.03      0.92 o
  -5   1   6      148.80      156.39      3.61 o
  -4   1   6      808.39      821.15      9.19 o
  -3   1   6     1789.73     1707.11     12.78 o
  -2   1   6     3278.72     3293.28     35.05 o
  -1   1   6     4826.35     4883.58     45.14 o
   1   1   6     4720.36     4843.17     44.95 o
   2   1   6     3197.02     3362.28     43.77 o
   3   1   6     1739.97     1618.21     13.44 o
   4   1   6      876.45      854.81      9.67 o
   5   1   6      144.21      154.59      2.86 o
   6   1   6       28.12       31.24      1.33 o
   7   1   6      223.91      221.97      4.68 o
   8   1   6        2.42        2.65      0.52 o
  -7   2   6        6.10        3.60      0.39 o
  -6   2   6       97.89       93.09      1.32 o
  -5   2   6      144.55      147.81      1.98 o
  -4   2   6      567.80      579.14      3.48 o
  -3   2   6      751.69      780.30      4.31 o
  -2   2   6     3784.88     3733.62     44.51 o
  -1   2   6     1084.69     1110.83     10.91 o
   0   2   6       44.16       37.65      0.79 o
   1   2   6      919.05      963.93      9.47 o
   2   2   6     4022.77     4144.66     78.14 o
   3   2   6      758.60      770.36      4.26 o
   4   2   6      530.77      544.35      3.56 o
   5   2   6      154.73      164.50      2.22 o
   6   2   6       92.09       88.86      1.21 o
   7   2   6        8.87        6.92      0.69 o
  -7   3   6       13.67       16.26      0.53 o
  -6   3   6       85.04       86.87      1.16 o
  -5   3   6       45.08       44.78      0.67 o
  -4   3   6      900.61      876.49      4.39 o
  -3   3   6      848.93      834.87      5.53 o
  -2   3   6      412.90      421.48      1.67 o
  -1   3   6     1282.79     1238.40      7.54 o
   0   3   6     3975.05     3831.57     42.49 o
   1   3   6     1177.19     1115.41     13.16 o
   2   3   6      455.80      481.64      8.63 o
   3   3   6      787.94      791.46     11.28 o
   4   3   6      903.65      888.03     10.51 o
   5   3   6       44.43       42.04      0.90 o
   6   3   6       88.39       92.71      1.39 o
   7   3   6       11.80       13.34      0.69 o
  -7   4   6        8.55        4.93      0.42 o
  -6   4   6        5.66        6.13      0.55 o
  -5   4   6       73.19       66.40      0.88 o
  -4   4   6       95.37       99.05      1.56 o
  -3   4   6      290.23      276.89      2.55 o
  -2   4   6      218.79      228.57      2.38 o
  -1   4   6     2632.58     2573.05     22.36 o
   0   4   6      918.16      881.08      3.74 o
   1   4   6     2602.33     2556.08     26.95 o
   2   4   6      211.43      215.85      4.82 o
   3   4   6      274.84      269.87      4.58 o
   4   4   6       76.76       77.93      1.53 o
   5   4   6       79.41       74.50      0.95 o
   6   4   6        5.88        6.91      0.66 o
   7   4   6        9.09        5.18      0.49 o
  -7   5   6       43.03       36.34      0.94 o
  -6   5   6       89.97       98.31      2.71 o
  -5   5   6      214.61      221.71      2.83 o
  -4   5   6       14.61       13.55      0.76 o
  -3   5   6      460.48      466.96      6.58 o
  -2   5   6      218.39      213.37      5.12 o
  -1   5   6     1186.97     1198.51     20.64 o
   0   5   6      632.32      614.36      3.14 o
   1   5   6     1113.65     1110.72      9.69 o
   2   5   6      231.44      220.05      2.75 o
   3   5   6      500.76      501.91      9.19 o
   4   5   6        7.03       13.61      2.22 o
   5   5   6      204.43      210.39      2.21 o
   6   5   6       96.09      106.62      1.74 o
   7   5   6       41.45       36.22      0.91 o
  -6   6   6       78.96       80.51      2.25 o
  -5   6   6       66.53       68.96      1.11 o
  -4   6   6       94.42       97.01      1.15 o
  -3   6   6     1146.25     1162.94      6.61 o
  -2   6   6     1416.13     1338.53      5.78 o
  -1   6   6      159.01      147.94      1.81 o
   0   6   6      917.34      941.52      3.89 o
   1   6   6      165.33      153.03      3.10 o
   2   6   6     1391.35     1269.53     10.51 o
   3   6   6     1112.27     1142.92     14.69 o
   4   6   6       89.06       91.64      2.35 o
   5   6   6       65.14       67.32      1.46 o
   6   6   6       84.18       88.82      1.80 o
  -6   7   6        1.77        3.54      0.43 o
  -5   7   6       64.59       72.53      1.28 o
  -4   7   6      157.48      148.58      1.37 o
  -3   7   6      204.41      191.87      1.96 o
  -2   7   6      291.50      308.73      3.07 o
  -1   7   6      722.07      721.16      6.85 o
   0   7   6      673.71      654.44      5.17 o
   1   7   6      694.23      688.29      6.69 o
   2   7   6      288.76      296.92      3.89 o
   3   7   6      202.16      184.02      2.93 o
   4   7   6      133.75      119.96      3.24 o
   5   7   6       63.21       68.89      1.51 o
   6   7   6        2.83        5.43      0.71 o
  -6   8   6       39.15       39.08      2.03 o
  -5   8   6      136.15      137.60      4.50 o
  -4   8   6       22.60       28.00      0.92 o
  -3   8   6      118.60      122.01      1.10 o
  -2   8   6      240.00      245.22      2.91 o
  -1   8   6      814.19      780.43     13.21 o
   0   8   6      463.73      456.63      5.73 o
   1   8   6      719.61      689.42     10.48 o
   2   8   6      260.08      263.25      3.28 o
   3   8   6      129.20      127.39      2.15 o
   4   8   6       29.00       35.16      1.98 o
   5   8   6      147.20      141.73      3.28 o
   6   8   6       38.22       40.80      1.76 o
  -5   9   6       13.02       13.95      0.69 o
  -4   9   6       18.37       21.90      1.27 o
  -3   9   6      180.61      175.60      2.28 o
  -2   9   6      216.63      215.70      2.82 o
  -1   9   6      167.61      164.85      1.66 o
   0   9   6      318.27      294.59      4.70 o
   1   9   6      167.38      161.78      2.39 o
   2   9   6      215.19      211.21      4.09 o
   3   9   6      168.86      156.50      2.82 o
   4   9   6       18.71       21.36      2.01 o
   5   9   6       13.61       13.31      0.60 o
  -4  10   6       63.24       69.73      4.14 o
  -3  10   6       33.64       36.76      1.38 o
  -2  10   6      187.94      182.51      1.71 o
  -1  10   6        4.10        5.97      0.65 o
   0  10   6       11.15       12.80      0.81 o
   1  10   6        5.75        8.89      0.78 o
   2  10   6      206.16      197.14      4.05 o
   3  10   6       34.15       39.10      1.01 o
   4  10   6       56.53       53.62      4.98 o
  -3  11   6       36.94       37.22      1.46 o
  -2  11   6       25.05       25.09      0.82 o
  -1  11   6       10.61       12.35      0.64 o
   0  11   6       59.72       65.18      1.75 o
   1  11   6       10.42       14.14      0.86 o
   2  11   6       24.71       25.44      0.80 o
   3  11   6       39.93       51.64      1.84 o
   0  12   6      109.21      122.25      1.97 o
   1   0   7     1409.89     1429.02     12.49 o
   2   0   7      276.01      225.34      1.78 o
   3   0   7      845.78      804.56      8.05 o
   4   0   7      129.22      121.55      1.98 o
   5   0   7        2.93        4.86      0.40 o
   6   0   7      229.06      269.36      1.76 o
   7   0   7       25.63       30.25      0.78 o
  -7   1   7       20.84       20.60      0.71 o
  -6   1   7      116.71      112.51      1.28 o
  -5   1   7      195.97      177.57      3.99 o
  -4   1   7      742.46      756.34      8.61 o
  -3   1   7      611.21      591.55      5.47 o
  -2   1   7     2446.76     2520.85     24.43 o
  -1   1   7      722.81      728.55      5.28 o
   0   1   7     2107.42     2076.53     12.42 o
   1   1   7      812.48      843.46     11.33 o
   2   1   7     2479.41     2514.78     29.98 o
   3   1   7      570.95      535.93      5.04 o
   4   1   7      765.85      766.82     28.79 o
   5   1   7      193.08      176.72      1.65 o
   6   1   7      102.77       99.55      2.05 o
   7   1   7       17.08       17.49      0.75 o
  -7   2   7        7.64        9.06      0.48 o
  -6   2   7       43.45       37.29      0.69 o
  -5   2   7      477.38      496.79      6.46 o
  -4   2   7      393.29      379.72      8.25 o
  -3   2   7      782.31      779.56      4.01 o
  -2   2   7      221.77      243.59      4.49 o
  -1   2   7     1859.80     1765.41     11.46 o
   0   2   7     5178.59     5520.52     44.51 o
   1   2   7     1763.86     1732.56     20.24 o
   2   2   7      227.42      262.06      5.42 o
   3   2   7      832.93      863.96     14.99 o
   4   2   7      329.84      312.68      3.39 o
   5   2   7      432.46      449.28      3.74 o
   6   2   7       42.21       37.24      0.79 o
   7   2   7        6.60        7.04      0.54 o
  -7   3   7       11.64       12.67      0.53 o
  -6   3   7       39.92       37.20      0.79 o
  -5   3   7      235.06      222.15      2.49 o
  -4   3   7      899.38      909.24      4.10 o
  -3   3   7      851.20      852.64      5.58 o
  -2   3   7     2898.46     3010.42     10.85 o
  -1   3   7     3661.89     3707.53     31.04 o
   0   3   7      175.87      150.15      1.63 o
   1   3   7     3897.80     3838.65     54.10 o
   2   3   7     2889.14     3042.93     15.76 o
   3   3   7      790.34      792.76      6.52 o
   4   3   7      932.33      971.39     10.98 o
   5   3   7      272.56      254.10      2.00 o
   6   3   7       37.94       35.13      0.97 o
   7   3   7       12.68       14.24      0.59 o
  -7   4   7       17.56       18.37      0.56 o
  -6   4   7       41.08       51.09      0.99 o
  -5   4   7       41.54       40.47      0.71 o
  -4   4   7      293.53      296.02      4.62 o
  -3   4   7      731.36      705.12      3.64 o
  -2   4   7     2761.90     2784.68     23.16 o
  -1   4   7      289.38      249.29      3.02 o
   0   4   7      668.72      738.79      2.60 o
   1   4   7      273.29      234.84      1.93 o
   2   4   7     2760.12     2793.10     82.15 o
   3   4   7      675.04      668.96      6.58 o
   4   4   7      317.07      324.73      4.80 o
   5   4   7       39.46       40.66      0.72 o
   6   4   7       46.02       56.19      1.20 o
   7   4   7       18.12       18.60      0.52 o
  -7   5   7       29.28       32.58      1.23 o
  -6   5   7        3.28        3.77      0.58 o
  -5   5   7      144.79      140.66      1.76 o
  -4   5   7      623.70      625.51      6.68 o
  -3   5   7      163.15      156.36      2.16 o
  -2   5   7      217.77      217.33      2.85 o
  -1   5   7     1220.43     1232.84     10.02 o
   0   5   7     1792.83     1604.94      7.70 o
   1   5   7     1233.56     1248.10      6.91 o
   2   5   7      216.30      220.96      6.63 o
   3   5   7      150.77      140.21      4.09 o
   4   5   7      643.63      668.12     10.42 o
   5   5   7      154.92      149.54      1.44 o
   6   5   7        5.12        5.78      0.76 o
   7   5   7       28.85       31.06      0.95 o
  -6   6   7       94.81       83.54      3.22 o
  -5   6   7      183.29      197.94      2.58 o
  -4   6   7       14.92       15.78      0.54 o
  -3   6   7       94.80       88.89      0.96 o
  -2   6   7      164.79      158.93      4.18 o
  -1   6   7      917.05      901.32     10.17 o
   0   6   7      580.73      579.13      4.16 o
   1   6   7      919.61      893.68      9.22 o
   2   6   7      136.29      117.95      1.86 o
   3   6   7       84.79       79.49      2.57 o
   4   6   7       28.60       30.04      1.15 o
   5   6   7      184.21      194.42      2.06 o
   6   6   7       97.73       88.03      2.36 o
  -6   7   7       16.81       14.65      0.65 o
  -5   7   7      114.89      121.15      1.89 o
  -4   7   7       85.69       84.83      1.17 o
  -3   7   7      226.44      234.39      2.40 o
  -2   7   7      132.00      135.13      1.18 o
  -1   7   7      762.36      770.88      8.60 o
   0   7   7       23.76       24.75      1.83 o
   1   7   7      754.30      753.73     14.59 o
   2   7   7       97.26       99.19      2.72 o
   3   7   7      196.39      195.53      2.66 o
   4   7   7       88.40       89.32      1.78 o
   5   7   7      108.06      112.12      1.90 o
   6   7   7       12.43       10.47      0.56 o
  -5   8   7       27.76       28.54      0.81 o
  -4   8   7       75.88       67.47      1.13 o
  -3   8   7      586.50      579.07      5.44 o
  -2   8   7      464.67      488.84      3.27 o
  -1   8   7      252.00      235.72      5.00 o
   0   8   7       75.30       74.28      1.51 o
   1   8   7      262.30      247.62      2.66 o
   2   8   7      433.15      438.31      4.91 o
   3   8   7      602.17      573.90      8.02 o
   4   8   7       79.22       69.66      3.84 o
   5   8   7       24.72       24.33      0.89 o
  -5   9   7       16.83       14.83      0.77 o
  -4   9   7      173.01      183.43      2.69 o
  -3   9   7      133.93      129.02      2.00 o
  -2   9   7      109.17      101.51      1.33 o
  -1   9   7       40.72       45.45      0.84 o
   0   9   7      203.96      200.71      5.00 o
   1   9   7       49.96       52.90      2.29 o
   2   9   7      109.85      102.48      1.85 o
   3   9   7      142.59      132.07      3.43 o
   4   9   7      178.09      174.20      2.80 o
   5   9   7       15.22       13.94      0.96 o
  -4  10   7       48.84       48.63      1.01 o
  -3  10   7       21.14       22.71      1.16 o
  -2  10   7      134.15      134.78      1.63 o
  -1  10   7      210.27      218.69      3.72 o
   0  10   7      333.85      339.98      3.38 o
   1  10   7      237.32      245.32      3.79 o
   2  10   7      135.39      135.99      3.34 o
   3  10   7       18.68       21.79      1.07 o
   4  10   7       45.86       44.70      1.83 o
  -3  11   7       54.93       49.02      1.51 o
  -2  11   7       32.90       30.34      1.05 o
  -1  11   7      142.92      155.07      2.85 o
   0  11   7        2.26        1.47      0.64 o
   1  11   7      135.70      145.66      3.96 o
   2  11   7       27.63       27.82      0.78 o
   0   0   8     3386.17     3628.35     47.73 o
   1   0   8       10.92       14.30      3.05 o
   2   0   8     1507.65     1589.22     17.47 o
   3   0   8       50.21       55.61      1.75 o
   4   0   8     1424.21     1384.56     14.86 o
   5   0   8      133.62      110.80      1.70 o
   6   0   8        1.25        4.69      1.04 o
   7   0   8       45.80       49.47      1.12 o
  -7   1   8       27.83       31.91      0.85 o
  -6   1   8       69.44       75.63      0.89 o
  -5   1   8      305.31      310.37      4.55 o
  -4   1   8       31.06       26.49      1.10 o
  -3   1   8       40.45       35.69      0.74 o
  -2   1   8      874.88      839.94      5.66 o
  -1   1   8     1330.18     1335.80     13.34 o
   0   1   8      155.22      163.84      1.75 o
   1   1   8     1462.57     1498.52     14.89 o
   2   1   8      963.52      919.06     11.36 o
   3   1   8       28.00       22.73      0.80 o
   4   1   8       21.90       18.66      1.07 o
   5   1   8      297.95      306.43      4.06 o
   6   1   8       59.21       65.63      1.30 o
   7   1   8       30.27       33.83      0.77 o
  -7   2   8       99.44       97.29      1.56 o
  -6   2   8       19.08       15.48      0.59 o
  -5   2   8       35.79       41.38      1.00 o
  -4   2   8      119.09      115.51      1.78 o
  -3   2   8     2422.26     2466.46     19.97 o
  -2   2   8      185.13      184.41      2.70 o
  -1   2   8     1996.32     1843.61     13.09 o
   0   2   8      707.89      755.72      2.88 o
   1   2   8     1935.29     1818.12     14.64 o
   2   2   8      190.23      200.58      4.44 o
   3   2   8     2328.69     2371.49     18.53 o
   4   2   8      139.02      141.03      5.48 o
   5   2   8       34.57       39.53      0.79 o
   6   2   8       20.72       16.98      0.74 o
   7   2   8       94.96       94.56      0.99 o
  -7   3   8       19.91       20.78      0.58 o
  -6   3   8       32.50       35.18      0.77 o
  -5   3   8       93.17      102.56      0.94 o
  -4   3   8      143.25      125.85      1.68 o
  -3   3   8      618.72      603.61      4.13 o
  -2   3   8     2808.85     2836.13     21.70 o
  -1   3   8      809.86      803.89      5.15 o
   0   3   8      751.40      810.21      6.27 o
   1   3   8      736.67      731.89      7.30 o
   2   3   8     2750.35     2835.59      6.94 o
   3   3   8      596.15      586.82      6.99 o
   4   3   8      150.91      133.04      2.20 o
   5   3   8      101.46      108.72      1.53 o
   6   3   8       37.81       38.90      0.99 o
   7   3   8       20.13       22.27      0.63 o
  -7   4   8        3.76        3.03      0.36 o
  -6   4   8       15.95       13.78      0.67 o
  -5   4   8        9.43        8.11      0.48 o
  -4   4   8      834.53      871.40      6.53 o
  -3   4   8       52.48       54.04      1.26 o
  -2   4   8      144.30      154.30      3.60 o
  -1   4   8      232.42      225.46      3.65 o
   0   4   8     2966.89     2767.02     18.32 o
   1   4   8      205.53      190.78      1.53 o
   2   4   8      149.57      160.11      2.53 o
   3   4   8       52.89       59.84      1.46 o
   4   4   8      894.13      950.19      7.93 o
   5   4   8        9.76        7.82      0.50 o
   6   4   8       18.28       18.01      0.78 o
   7   4   8        3.12        2.56      0.35 o
  -7   5   8        1.30        0.52      0.47 o
  -6   5   8       82.08       89.59      1.17 o
  -5   5   8      130.31      131.98      1.54 o
  -4   5   8      445.00      442.38      2.41 o
  -3   5   8       74.21       71.65      2.19 o
  -2   5   8     1844.38     1817.39     17.97 o
  -1   5   8      862.45      878.80      6.60 o
   0   5   8       28.35       36.38      1.04 o
   1   5   8      890.32      924.05      6.06 o
   2   5   8     1883.43     1815.84     46.36 o
   3   5   8       71.75       70.20      2.78 o
   4   5   8      426.08      429.59      7.04 o
   5   5   8      122.02      122.85      1.49 o
   6   5   8       77.76       85.57      1.12 o
   7   5   8        1.20        0.81      0.40 o
  -6   6   8       14.56       14.56      0.58 o
  -5   6   8       16.90       19.88      0.73 o
  -4   6   8      262.94      243.73      1.87 o
  -3   6   8      389.40      384.04      2.46 o
  -2   6   8      220.46      213.01      2.44 o
  -1   6   8     1238.73     1243.83      8.22 o
   0   6   8      151.25      141.61      2.02 o
   1   6   8     1324.74     1371.95     15.02 o
   2   6   8      201.23      188.98      3.74 o
   3   6   8      414.60      408.80      6.20 o
   4   6   8      283.30      269.32      4.85 o
   5   6   8       18.10       20.29      0.89 o
   6   6   8       13.18       14.19      0.63 o
  -6   7   8       14.04       15.21      0.48 o
  -5   7   8      130.09      132.82      1.70 o
  -4   7   8       41.66       37.20      0.97 o
  -3   7   8       25.69       25.11      0.76 o
  -2   7   8      181.86      190.31      2.42 o
  -1   7   8      742.56      731.28     12.29 o
   0   7   8      188.21      186.24      2.25 o
   1   7   8      756.05      755.72      6.45 o
   2   7   8      183.31      191.43      2.77 o
   3   7   8       15.62       16.62      0.76 o
   4   7   8       44.63       36.81      1.39 o
   5   7   8      125.58      124.11      1.41 o
   6   7   8       13.51       14.33      0.55 o
  -5   8   8       38.65       35.07      0.88 o
  -4   8   8      252.84      264.05      3.29 o
  -3   8   8       36.88       38.47      2.43 o
  -2   8   8       71.49       76.26      0.96 o
  -1   8   8      205.22      193.63      2.00 o
   0   8   8      607.60      607.78      9.32 o
   1   8   8      229.88      214.65      2.57 o
   2   8   8       75.84       79.99      1.08 o
   3   8   8       33.29       34.27      2.44 o
   4   8   8      246.07      258.77      4.38 o
   5   8   8       36.38       31.91      0.80 o
  -5   9   8       28.91       30.76      1.42 o
  -4   9   8       17.18       17.44      0.88 o
  -3   9   8        3.11        3.30      0.62 o
  -2   9   8      558.45      573.61      6.17 o
  -1   9   8       42.26       38.97      0.92 o
   0   9   8        6.00        5.78      0.60 o
   1   9   8       45.56       41.37      1.22 o
   2   9   8      557.05      568.93     11.42 o
   3   9   8        3.03        3.55      0.67 o
   4   9   8       18.05       17.94      1.15 o
   5   9   8       27.94       29.76      1.16 o
  -4  10   8        7.12        7.21      0.54 o
  -3  10   8      124.80      127.99      2.80 o
  -2  10   8       46.94       41.37      1.00 o
  -1  10   8      104.73      111.94      3.46 o
   0  10   8      154.75      166.93      2.41 o
   1  10   8       88.74       98.68      1.38 o
   2  10   8       40.46       36.06      1.56 o
   3  10   8      128.15      140.40      6.01 o
   4  10   8       10.21       10.08      1.08 o
  -2  11   8        3.68        3.36      0.40 o
  -1  11   8      173.68      176.21      2.61 o
   0  11   8       17.63       20.36      0.87 o
   1  11   8      164.07      172.42      3.23 o
   2  11   8        5.72        5.59      0.49 o
   1   0   9       13.85       23.38      1.24 o
   2   0   9     5804.58     6205.68     49.47 o
   3   0   9       36.07       29.09      1.18 o
   4   0   9      403.15      420.56      3.79 o
   5   0   9        5.14        9.97      0.50 o
   6   0   9       48.66       56.00      0.86 o
   7   0   9       24.58       25.75      0.65 o
  -7   1   9       49.56       47.72      1.01 o
  -6   1   9       80.14       74.27      1.05 o
  -5   1   9       66.13       63.15      1.43 o
  -4   1   9      661.00      669.09      4.53 o
  -3   1   9      582.14      558.29      8.93 o
  -2   1   9       76.19       80.57      1.82 o
  -1   1   9     1980.32     1954.89     18.10 o
   0   1   9     1776.62     1791.90     10.84 o
   1   1   9     2022.14     2035.37     26.66 o
   2   1   9       89.07       91.77      2.67 o
   3   1   9      615.94      613.50      8.56 o
   4   1   9      639.78      657.60     15.37 o
   5   1   9       65.78       64.27      1.12 o
   6   1   9       77.20       70.60      1.16 o
   7   1   9       59.35       56.72      1.23 o
  -7   2   9       19.57       15.18      0.48 o
  -6   2   9       10.57        7.67      0.56 o
  -5   2   9      408.62      411.02      4.55 o
  -4   2   9      186.66      200.59      2.02 o
  -3   2   9      113.40      105.94      1.26 o
  -2   2   9     1656.10     1684.88     26.18 o
  -1   2   9     3355.85     3377.64     33.43 o
   0   2   9      546.84      501.78      2.19 o
   1   2   9     3348.81     3471.41     29.33 o
   2   2   9     1648.53     1714.53     17.41 o
   3   2   9      109.70      102.44      1.76 o
   4   2   9      181.69      194.89      2.06 o
   5   2   9      449.63      447.90      5.62 o
   6   2   9       12.31        8.95      0.68 o
   7   2   9       20.50       16.69      0.58 o
  -7   3   9       13.21       11.93      0.44 o
  -6   3   9      127.51      122.39      1.77 o
  -5   3   9      271.63      263.70      2.86 o
  -4   3   9      233.95      218.03      1.98 o
  -3   3   9      787.27      805.46      4.29 o
  -2   3   9      636.33      629.90      4.16 o
  -1   3   9      173.46      178.92      3.73 o
   0   3   9     7004.22     7667.08     78.71 o
   1   3   9      237.71      248.17      2.59 o
   2   3   9      635.22      620.76      6.31 o
   3   3   9      834.81      874.95      8.28 o
   4   3   9      232.27      219.37      2.72 o
   5   3   9      283.09      271.42      3.19 o
   6   3   9      127.27      121.29      1.33 o
   7   3   9       12.54       11.52      0.50 o
  -7   4   9        3.34        3.06      0.42 o
  -6   4   9      136.19      137.47      2.77 o
  -5   4   9       89.59       85.71      1.20 o
  -4   4   9      198.96      194.66      1.50 o
  -3   4   9       59.94       55.07      1.80 o
  -2   4   9      886.11      838.19      5.44 o
  -1   4   9      770.83      815.23      2.87 o
   0   4   9      181.54      176.66      1.65 o
   1   4   9      772.76      819.29      6.47 o
   2   4   9      852.82      805.90     12.60 o
   3   4   9       67.03       60.66      1.30 o
   4   4   9      165.09      159.01      1.91 o
   5   4   9       82.62       77.74      2.25 o
   6   4   9      125.37      124.56      1.70 o
   7   4   9        3.27        2.13      0.36 o
  -6   5   9       28.96       20.62      0.81 o
  -5   5   9        3.73        4.23      0.74 o
  -4   5   9      228.85      226.81      1.32 o
  -3   5   9     1716.74     1707.98     10.60 o
  -2   5   9      390.11      406.03      2.17 o
  -1   5   9       75.14       71.70      1.14 o
   0   5   9     2857.78     2985.59     34.76 o
   1   5   9       60.15       69.09      8.43 o
   2   5   9      378.05      401.51      6.73 o
   3   5   9     1729.30     1716.97     22.89 o
   4   5   9      224.66      223.29      4.35 o
   5   5   9        4.51        3.77      0.72 o
   6   5   9       27.80       19.86      0.73 o
  -6   6   9       30.96       32.07      0.68 o
  -5   6   9      134.01      133.27      1.60 o
  -4   6   9       40.97       36.37      1.11 o
  -3   6   9      361.91      349.13      1.89 o
  -2   6   9       73.59       73.20      1.00 o
  -1   6   9      631.55      637.61      5.22 o
   0   6   9        0.13        0.99      0.64 o
   1   6   9      696.77      727.53      7.94 o
   2   6   9       67.63       65.64      1.09 o
   3   6   9      360.75      349.23      5.75 o
   4   6   9       45.75       40.26      0.84 o
   5   6   9      132.59      126.47      1.65 o
   6   6   9       27.83       29.88      0.67 o
  -6   7   9       18.10       15.64      0.69 o
  -5   7   9        8.61        7.91      0.53 o
  -4   7   9       70.12       72.36      1.25 o
  -3   7   9      251.25      254.82      1.87 o
  -2   7   9        9.04       10.91      0.57 o
  -1   7   9      486.33      458.24      7.11 o
   0   7   9      758.47      776.81      7.39 o
   1   7   9      487.74      468.30      3.42 o
   2   7   9       11.55       16.01      1.16 o
   3   7   9      279.05      280.58      3.74 o
   4   7   9       74.85       73.68      1.55 o
   5   7   9       11.17       11.34      0.58 o
   6   7   9       20.78       18.63      0.54 o
  -5   8   9       23.70       23.69      0.71 o
  -4   8   9      104.91      109.68      1.20 o
  -3   8   9       72.46       75.33      1.74 o
  -2   8   9      337.35      347.31      3.46 o
  -1   8   9       29.85       31.08      0.80 o
   0   8   9        6.65        9.26      0.69 o
   1   8   9       32.48       38.17      0.93 o
   2   8   9      377.12      386.22      4.21 o
   3   8   9       70.39       70.41      1.20 o
   4   8   9      104.66      106.94      1.59 o
   5   8   9       23.93       22.51      0.68 o
  -4   9   9       78.52       85.65      1.41 o
  -3   9   9       68.11       66.67      1.13 o
  -2   9   9       10.43       13.24      1.12 o
  -1   9   9       49.96       48.05      2.02 o
   0   9   9      490.26      500.74      8.60 o
   1   9   9       49.12       46.98      1.13 o
   2   9   9       10.18       10.47      0.72 o
   3   9   9       58.93       53.60      2.29 o
   4   9   9       75.25       83.04      2.58 o
  -3  10   9       37.01       39.07      1.09 o
  -2  10   9       11.51       15.79      0.61 o
  -1  10   9      407.74      423.73      5.76 o
   0  10   9       47.63       43.69      1.14 o
   1  10   9      393.64      402.16      9.47 o
   2  10   9        9.97       14.90      0.79 o
   3  10   9       35.29       38.81      1.79 o
  -2  11   9        3.49        3.87      0.53 o
  -1  11   9        5.05        6.01      0.73 o
   0  11   9       17.37       16.49      0.76 o
   1  11   9        5.54        5.89      0.61 o
   2  11   9        2.92        3.95      0.59 o
   0   0  10     7406.12     8063.37     69.58 o
   1   0  10      692.88      646.05      6.82 o
   2   0  10      163.32      155.74      2.83 o
   3   0  10        1.48        1.45      0.52 o
   4   0  10      753.46      708.46      7.06 o
   5   0  10      143.32      159.44      2.70 o
   6   0  10       99.16       91.39      1.11 o
   7   0  10        9.50       12.12      0.45 o
  -7   1  10        6.43        9.26      0.45 o
  -6   1  10       63.67       58.12      0.93 o
  -5   1  10      128.47      134.13      1.62 o
  -4   1  10       17.74       19.63      1.32 o
  -3   1  10       91.30       84.62      3.36 o
  -2   1  10     1867.80     1892.28     16.21 o
  -1   1  10     1059.90     1078.98     12.14 o
   0   1  10      126.92      106.43      0.73 o
   1   1  10     1049.10     1069.09     14.34 o
   2   1  10     2024.49     2046.85     33.63 o
   3   1  10       80.12       73.52      1.89 o
   4   1  10       11.99       16.92      2.63 o
   5   1  10      131.40      134.78      1.82 o
   6   1  10       65.57       59.54      1.11 o
   7   1  10        6.90        9.14      0.44 o
  -7   2  10       46.97       41.41      0.81 o
  -6   2  10       36.78       48.28      0.87 o
  -5   2  10        4.16        5.82      0.68 o
  -4   2  10      202.04      206.03      2.63 o
  -3   2  10     1267.75     1238.09      8.21 o
  -2   2  10     3068.99     2993.30     33.66 o
  -1   2  10     2190.88     2266.73     11.81 o
   0   2  10        3.35       10.43      1.32 o
   1   2  10     2060.35     2175.73     18.71 o
   2   2  10     2996.67     3060.11     29.59 o
   3   2  10     1293.53     1274.76     19.16 o
   4   2  10      205.09      209.97      3.06 o
   5   2  10        6.21        6.13      0.56 o
   6   2  10       35.88       46.93      0.91 o
   7   2  10       48.95       43.27      0.79 o
  -7   3  10        2.92        2.95      0.31 o
  -6   3  10       21.42       19.13      0.71 o
  -5   3  10       38.51       40.00      0.76 o
  -4   3  10      366.43      374.15      1.96 o
  -3   3  10      202.69      190.72      2.64 o
  -2   3  10      944.42      980.15      3.01 o
  -1   3  10      627.89      629.69      3.91 o
   0   3  10      710.85      692.76      3.58 o
   1   3  10      636.10      629.11      2.69 o
   2   3  10     1015.47     1013.38      5.14 o
   3   3  10      228.07      224.84      3.23 o
   4   3  10      391.60      396.84      6.79 o
   5   3  10       28.81       31.35      1.20 o
   6   3  10       17.49       16.06      0.66 o
   7   3  10        2.28        2.03      0.36 o
  -7   4  10       16.72       18.10      0.58 o
  -6   4  10       33.34       34.18      0.79 o
  -5   4  10      100.79      115.05      2.13 o
  -4   4  10      484.43      461.41      4.14 o
  -3   4  10      340.41      337.58      2.53 o
  -2   4  10      342.33      362.05      2.66 o
  -1   4  10      127.98      133.65      1.97 o
   0   4  10      460.00      462.73      4.68 o
   1   4  10      154.92      163.75      5.27 o
   2   4  10      335.59      357.00      3.94 o
   3   4  10      324.69      326.21      2.74 o
   4   4  10      457.07      426.57      5.97 o
   5   4  10       97.95      114.55      1.52 o
   6   4  10       28.58       28.83      0.74 o
   7   4  10       15.97       16.81      0.59 o
  -6   5  10       15.51       15.69      0.67 o
  -5   5  10       18.81       20.30      0.72 o
  -4   5  10      180.41      173.70      1.28 o
  -3   5  10      829.27      840.74      6.68 o
  -2   5  10      828.86      811.24      6.78 o
  -1   5  10      830.84      846.30      3.66 o
   0   5  10      181.97      229.81      2.57 o
   1   5  10      821.04      834.02      4.57 o
   2   5  10      832.84      849.27      8.14 o
   3   5  10      807.86      794.81      9.23 o
   4   5  10      165.78      158.89      3.32 o
   5   5  10       21.18       20.27      0.86 o
   6   5  10       20.21       21.41      0.64 o
  -6   6  10        0.58        2.04      0.43 o
  -5   6  10        4.95        5.92      0.54 o
  -4   6  10       38.62       40.79      0.74 o
  -3   6  10      320.44      319.70      1.65 o
  -2   6  10      130.72      131.15      1.19 o
  -1   6  10      457.82      448.25      4.36 o
   0   6  10        0.08        3.34      1.63 o
   1   6  10      414.56      411.83      3.42 o
   2   6  10      150.53      153.25      2.52 o
   3   6  10      343.93      351.18      5.75 o
   4   6  10       36.58       37.85      0.77 o
   5   6  10        3.20        2.90      0.58 o
   6   6  10        1.54        2.47      0.34 o
  -5   7  10       60.88       59.82      0.86 o
  -4   7  10       71.80       76.49      1.20 o
  -3   7  10      139.46      135.19      1.56 o
  -2   7  10      138.85      132.23      2.03 o
  -1   7  10      204.50      210.12      2.69 o
   0   7  10      174.25      166.58      1.65 o
   1   7  10      196.71      202.89      2.40 o
   2   7  10      109.05      106.01      1.40 o
   3   7  10      155.83      149.49      2.36 o
   4   7  10       69.85       73.16      2.23 o
   5   7  10       62.43       60.91      1.21 o
   6   7  10       18.13       19.17      1.18 o
  -5   8  10        6.13        7.89      0.51 o
  -4   8  10       44.51       45.29      0.98 o
  -3   8  10       11.92       13.85      0.86 o
  -2   8  10        7.83        9.66      1.11 o
  -1   8  10      173.38      182.82      3.13 o
   0   8  10      792.35      802.59      9.01 o
   1   8  10      170.67      180.55      1.70 o
   2   8  10        7.77       12.12      1.14 o
   3   8  10       14.75       16.46      0.79 o
   4   8  10       45.70       47.46      1.30 o
   5   8  10        8.52       10.42      0.67 o
  -4   9  10       13.03       11.40      0.57 o
  -3   9  10       56.64       63.18      1.06 o
  -2   9  10      104.77      104.84      1.38 o
  -1   9  10      105.61      103.86      2.28 o
   0   9  10        1.09        3.27      0.86 o
   1   9  10      103.32      103.78      3.06 o
   2   9  10      117.16      118.17      3.36 o
   3   9  10       58.86       64.39      2.66 o
   4   9  10       13.21       12.25      0.88 o
  -3  10  10      131.56      126.55      3.13 o
  -2  10  10       54.33       57.19      1.29 o
  -1  10  10      145.49      152.13      1.73 o
   0  10  10       36.93       30.58      1.36 o
   1  10  10      144.75      151.65      6.48 o
   2  10  10       46.62       49.35      1.38 o
   3  10  10      130.09      126.41      4.52 o
  -1  11  10       18.12       20.82      0.66 o
   0  11  10       38.18       39.84      1.29 o
   1  11  10       20.61       25.11      0.86 o
   1   0  11     3279.02     3335.95     25.40 o
   2   0  11     1797.93     1872.38     44.51 o
   3   0  11      136.04      145.55      4.06 o
   4   0  11      450.78      451.72      5.63 o
   5   0  11       75.73       68.74      1.10 o
   6   0  11       55.84       45.93      0.91 o
   7   0  11        5.76        8.19      0.38 o
  -7   1  11        6.01        8.29      0.55 o
  -6   1  11       47.76       50.65      0.80 o
  -5   1  11      157.41      158.28      2.53 o
  -4   1  11       74.65       69.34      1.39 o
  -3   1  11      506.95      488.13     11.98 o
  -2   1  11      233.97      211.52      4.22 o
  -1   1  11      768.20      759.39      8.54 o
   0   1  11     2121.44     2295.94      4.69 o
   1   1  11      754.54      741.09      3.85 o
   2   1  11      221.09      200.93      3.72 o
   3   1  11      485.44      468.94      9.62 o
   4   1  11       72.66       64.11      0.80 o
   5   1  11      155.27      155.32      2.32 o
   6   1  11       46.38       48.33      0.92 o
   7   1  11        5.23        6.86      0.48 o
  -7   2  11       24.76       23.53      0.83 o
  -6   2  11       29.52       27.14      0.70 o
  -5   2  11      213.48      197.37      2.37 o
  -4   2  11      324.55      353.55      5.14 o
  -3   2  11      484.95      486.19      6.00 o
  -2   2  11      362.88      376.88      3.98 o
  -1   2  11     1346.06     1386.68      6.33 o
   0   2  11     1964.01     1847.99     17.00 o
   1   2  11     1373.87     1417.39      4.82 o
   2   2  11      368.70      389.72      4.41 o
   3   2  11      506.88      499.98      7.76 o
   4   2  11      317.54      344.07      4.57 o
   5   2  11      214.30      195.70      2.63 o
   6   2  11       30.63       27.08      0.74 o
   7   2  11       25.79       25.53      0.80 o
  -7   3  11       14.83       11.24      0.42 o
  -6   3  11       65.65       71.88      1.13 o
  -5   3  11       53.23       56.72      0.90 o
  -4   3  11      129.92      115.09      0.96 o
  -3   3  11      236.92      235.50      2.04 o
  -2   3  11      313.90      282.18      2.15 o
  -1   3  11     1032.57     1060.08      4.35 o
   0   3  11      204.91      209.69      2.20 o
   1   3  11      988.76     1043.21     20.00 o
   2   3  11      253.14      216.76      3.48 o
   3   3  11      204.04      199.48      2.86 o
   4   3  11      103.37       84.52      1.25 o
   5   3  11       49.87       51.28      1.28 o
   6   3  11       62.36       66.29      1.61 o
   7   3  11       12.79       10.71      0.52 o
  -6   4  11        8.69        9.75      0.60 o
  -5   4  11       95.22       96.99      1.40 o
  -4   4  11       15.05       17.45      0.58 o
  -3   4  11      221.89      234.88      2.44 o
  -2   4  11      976.93      987.95      4.40 o
  -1   4  11       87.33       85.45      4.15 o
   0   4  11      114.59      114.50      1.55 o
   1   4  11       85.26       78.13      4.05 o
   2   4  11     1027.27     1067.19      6.55 o
   3   4  11      257.93      270.87      2.28 o
   4   4  11       25.49       28.64      0.66 o
   5   4  11       94.30       97.06      1.35 o
   6   4  11       11.98       13.03      0.57 o
  -6   5  11        4.65        3.77      0.48 o
  -5   5  11      116.75      125.58      2.07 o
  -4   5  11       51.87       47.57      0.79 o
  -3   5  11      167.29      153.92      1.30 o
  -2   5  11      267.78      269.24      3.12 o
  -1   5  11     1104.74     1144.84      9.42 o
   0   5  11      298.15      311.74      2.44 o
   1   5  11     1109.03     1166.95      9.42 o
   2   5  11      286.83      295.31      3.87 o
   3   5  11      165.01      151.05      1.36 o
   4   5  11       46.75       44.03      0.95 o
   5   5  11      122.16      128.49      2.87 o
   6   5  11        3.67        3.15      0.47 o
  -6   6  11        6.33        5.64      0.42 o
  -5   6  11      106.15       95.65      1.66 o
  -4   6  11      342.73      364.90      3.09 o
  -3   6  11        9.59       10.02      0.95 o
  -2   6  11       74.24       71.88      0.90 o
  -1   6  11      406.57      415.47      3.34 o
   0   6  11      973.21     1020.84      5.83 o
   1   6  11      393.38      394.37      5.75 o
   2   6  11       69.67       64.09      1.79 o
   3   6  11        5.92        8.02      0.72 o
   4   6  11      324.09      338.38      8.64 o
   5   6  11       99.11       90.50      1.75 o
   6   6  11        7.53        6.77      0.40 o
  -5   7  11       20.89       22.57      0.79 o
  -4   7  11       19.44       20.79      0.89 o
  -3   7  11      209.11      208.78      2.82 o
  -2   7  11      334.57      346.58      3.14 o
  -1   7  11       65.85       69.22      1.02 o
   0   7  11      372.03      352.43      3.52 o
   1   7  11       69.67       74.26      1.45 o
   2   7  11      316.31      322.56      4.13 o
   3   7  11      202.95      197.34      5.27 o
   4   7  11       23.36       23.76      0.86 o
   5   7  11       22.70       25.17      0.96 o
  -5   8  11        3.40        3.94      0.59 o
  -4   8  11       45.03       48.49      1.22 o
  -3   8  11        6.55       12.50      0.74 o
  -2   8  11      257.26      254.31      4.26 o
  -1   8  11      111.43      110.43      2.85 o
   0   8  11      252.72      270.28      3.48 o
   1   8  11      111.09      109.26      1.63 o
   2   8  11      244.26      239.85      3.48 o
   3   8  11        5.57        8.29      0.65 o
   4   8  11       40.91       43.86      2.37 o
   5   8  11        4.29        5.10      0.57 o
  -4   9  11       30.64       27.33      0.76 o
  -3   9  11       45.76       46.48      0.90 o
  -2   9  11        6.91        6.59      0.56 o
  -1   9  11      218.80      222.99      4.57 o
   0   9  11       65.10       63.77      1.74 o
   1   9  11      226.85      233.55      3.93 o
   2   9  11        5.63        5.90      0.73 o
   3   9  11       45.83       47.26      1.12 o
   4   9  11       30.21       28.65      0.84 o
  -3  10  11       19.34       21.97      1.22 o
  -2  10  11        3.71        4.48      0.45 o
  -1  10  11       28.16       25.26      0.70 o
   0  10  11      116.46      132.87      2.58 o
   1  10  11       43.06       42.89      1.49 o
   2  10  11        3.45        4.64      0.43 o
   3  10  11       22.10       25.10      1.13 o
  -1  11  11        8.38        7.87      0.89 o
   0  11  11       41.30       42.03      1.05 o
   1  11  11        7.07        6.15      0.81 o
   0   0  12       22.97       28.73      0.83 o
   1   0  12     1789.51     1823.61     15.24 o
   2   0  12      307.46      329.71      3.71 o
   3   0  12      272.46      237.19      2.36 o
   4   0  12       63.64       58.60      1.02 o
   5   0  12      149.94      165.76      1.84 o
   6   0  12        0.54        1.14      0.48 o
   7   0  12       32.93       35.72      0.64 o
  -7   1  12       15.20       18.94      0.85 o
  -6   1  12        3.34        3.06      0.42 o
  -5   1  12      114.04       94.83      1.16 o
  -4   1  12      336.49      338.04      3.82 o
  -3   1  12      496.54      511.19     15.49 o
  -2   1  12       63.19       69.39      0.98 o
  -1   1  12     1111.49     1202.26     25.50 o
   0   1  12      187.92      168.77      2.80 o
   1   1  12     1182.73     1223.13      6.64 o
   2   1  12       53.05       59.39      1.34 o
   3   1  12      491.19      501.07     10.11 o
   4   1  12      342.01      335.23      3.85 o
   5   1  12      119.80      102.94      1.15 o
   6   1  12        4.43        3.47      0.47 o
   7   1  12       17.27       20.05      0.55 o
  -7   2  12       14.60       10.73      0.50 o
  -6   2  12       80.11       82.58      1.17 o
  -5   2  12       16.75       19.15      1.34 o
  -4   2  12      191.45      198.52      2.22 o
  -3   2  12      192.63      204.40      5.95 o
  -2   2  12      915.02      883.08     13.82 o
  -1   2  12      466.36      510.10      5.46 o
   0   2  12        4.10        3.01      0.48 o
   1   2  12      452.53      473.87      3.16 o
   2   2  12      930.82      916.92     10.59 o
   3   2  12      153.51      159.34      2.17 o
   4   2  12      186.05      187.98      2.94 o
   5   2  12       18.31       18.75      0.64 o
   6   2  12       75.57       78.12      1.76 o
   7   2  12       15.12       11.50      0.53 o
  -7   3  12        8.60        7.99      0.66 o
  -6   3  12       20.14       14.73      0.66 o
  -5   3  12       36.64       32.44      1.08 o
  -4   3  12      110.92      120.62      1.32 o
  -3   3  12      430.79      441.39      5.98 o
  -2   3  12      565.21      594.56      3.21 o
  -1   3  12      573.94      629.36      3.05 o
   0   3  12      756.55      711.62      5.10 o
   1   3  12      514.31      554.04      4.06 o
   2   3  12      566.34      580.89      5.11 o
   3   3  12      466.79      470.77      3.82 o
   4   3  12      106.96      121.68      2.32 o
   5   3  12       35.64       31.49      1.14 o
   6   3  12       18.73       12.78      0.56 o
   7   3  12        7.38        6.62      0.50 o
  -6   4  12       34.23       28.81      0.72 o
  -5   4  12       84.29       94.20      1.32 o
  -4   4  12       66.82       59.74      0.85 o
  -3   4  12      556.09      547.95      2.65 o
  -2   4  12      261.19      285.93      2.76 o
  -1   4  12      516.25      536.81      4.01 o
   0   4  12      800.34      844.36      4.35 o
   1   4  12      543.43      567.96      7.44 o
   2   4  12      292.27      317.34      3.74 o
   3   4  12      517.86      508.63      3.22 o
   4   4  12       69.99       63.18      1.10 o
   5   4  12       88.28       98.27      3.07 o
   6   4  12       39.19       33.27      0.99 o
  -6   5  12       28.98       27.51      0.67 o
  -5   5  12       19.15       19.31      0.62 o
  -4   5  12       47.55       49.23      0.79 o
  -3   5  12      308.88      323.34      3.11 o
  -2   5  12       80.83       86.27      1.89 o
  -1   5  12      718.78      720.66      5.38 o
   0   5  12      523.71      551.75      4.30 o
   1   5  12      708.74      696.64      6.29 o
   2   5  12       67.57       72.74      1.89 o
   3   5  12      346.34      352.65      3.71 o
   4   5  12       56.93       60.81      1.22 o
   5   5  12       21.15       20.57      0.75 o
   6   5  12       31.58       30.99      0.99 o
  -6   6  12       77.22       79.36      1.07 o
  -5   6  12        0.80        2.68      0.49 o
  -4   6  12       32.95       38.01      0.82 o
  -3   6  12       67.26       68.42      0.88 o
  -2   6  12      947.41      956.82      6.86 o
  -1   6  12       97.22       98.87      1.15 o
   0   6  12      149.40      165.15      1.63 o
   1   6  12       95.54       99.45      1.80 o
   2   6  12      901.24      897.66     11.98 o
   3   6  12       52.38       55.54      0.98 o
   4   6  12       36.28       40.85      0.98 o
   5   6  12        1.28        2.92      0.55 o
   6   6  12       72.75       76.49      1.80 o
  -5   7  12        1.28        0.99      0.38 o
  -4   7  12      248.10      273.04      3.02 o
  -3   7  12       97.73      101.67      1.61 o
  -2   7  12      286.74      272.06      2.48 o
  -1   7  12       16.85       15.90      0.62 o
   0   7  12      508.30      532.49      5.72 o
   1   7  12       17.01       15.45      0.77 o
   2   7  12      277.01      263.98      3.44 o
   3   7  12       84.65       83.02      2.86 o
   4   7  12      249.42      262.50      4.88 o
   5   7  12        0.78        0.93      0.44 o
  -4   8  12       76.47       65.78      1.10 o
  -3   8  12        4.13        6.13      0.64 o
  -2   8  12      159.58      168.44      1.75 o
  -1   8  12      278.40      269.46     19.25 o
   0   8  12       12.53       14.97      0.97 o
   1   8  12      250.39      263.84      5.32 o
   2   8  12      157.77      171.27      2.05 o
   3   8  12        6.95        8.36      0.74 o
   4   8  12       78.21       66.57      1.49 o
  -4   9  12        6.39        6.10      0.61 o
  -3   9  12       70.19       73.25      1.59 o
  -2   9  12       28.01       24.41      1.01 o
  -1   9  12      205.22      207.63      5.15 o
   0   9  12        4.39        7.89      0.85 o
   1   9  12      213.97      228.18      8.43 o
   2   9  12       30.96       27.41      2.26 o
   3   9  12       70.09       74.77      1.33 o
   4   9  12        7.89        7.58      0.67 o
  -2  10  12      105.12      105.39      1.74 o
  -1  10  12       31.75       31.24      0.90 o
   0  10  12        0.28        0.58      0.49 o
   1  10  12       27.52       26.93      0.94 o
   2  10  12      111.52      103.36      2.41 o
   1   0  13       11.14        8.41      0.52 o
   2   0  13       54.11       61.15      1.14 o
   3   0  13      917.48      907.66      8.77 o
   4   0  13       30.14       22.02      0.54 o
   5   0  13      183.71      173.35      1.72 o
   6   0  13        3.90        8.74      0.53 o
   7   0  13       11.26       12.01      1.10 o
  -7   1  13        2.34        2.98      0.58 o
  -6   1  13       10.59       10.33      0.55 o
  -5   1  13       13.91       15.81      0.74 o
  -4   1  13      239.73      245.84      3.02 o
  -3   1  13       33.86       32.61      1.03 o
  -2   1  13      340.91      337.91      2.95 o
  -1   1  13      545.26      578.51      8.97 o
   0   1  13        0.04        3.28      0.46 o
   1   1  13      533.74      535.86      5.30 o
   2   1  13      356.44      360.99      2.28 o
   3   1  13       43.56       44.83      1.72 o
   4   1  13      234.76      239.46      2.73 o
   5   1  13       22.77       24.74      0.79 o
   6   1  13        9.47        9.87      0.51 o
   7   1  13        2.15        3.16      0.45 o
  -6   2  13       20.96       19.18      0.65 o
  -5   2  13        1.41        4.21      0.81 o
  -4   2  13      501.61      502.52      4.09 o
  -3   2  13      305.54      298.49      3.22 o
  -2   2  13       29.97       26.69      1.21 o
  -1   2  13      234.13      244.43      3.62 o
   0   2  13     2082.43     2160.00     12.07 o
   1   2  13      237.96      241.64      1.77 o
   2   2  13       22.14       21.64      0.84 o
   3   2  13      318.87      315.06      2.35 o
   4   2  13      511.16      503.87      5.08 o
   5   2  13        1.99        2.26      0.55 o
   6   2  13       21.21       19.13      0.66 o
  -6   3  13        4.83        6.59      0.45 o
  -5   3  13       56.19       60.67      1.21 o
  -4   3  13      109.77      114.66      1.78 o
  -3   3  13      182.28      167.49      1.72 o
  -2   3  13     1121.02     1191.20      7.53 o
  -1   3  13      131.74      132.89      1.48 o
   0   3  13       10.60       16.33      1.12 o
   1   3  13       95.39       89.37      1.18 o
   2   3  13     1058.85     1095.78      5.96 o
   3   3  13      168.86      156.32      1.15 o
   4   3  13      113.10      120.48      1.25 o
   5   3  13       55.19       58.88      0.95 o
   6   3  13        5.74        7.35      0.50 o
  -6   4  13       19.29       20.03      0.52 o
  -5   4  13        8.51       12.21      0.67 o
  -4   4  13       88.29       90.28      1.10 o
  -3   4  13     1983.78     2058.22      9.91 o
  -2   4  13      200.88      199.19      2.22 o
  -1   4  13      694.08      705.33      6.92 o
   0   4  13       10.00       12.38      0.88 o
   1   4  13      731.81      727.84      5.06 o
   2   4  13      198.47      202.91      2.46 o
   3   4  13     1989.49     2052.78     12.44 o
   4   4  13       94.43       94.83      1.67 o
   5   4  13       10.77       13.63      0.78 o
   6   4  13       20.13       22.01      0.63 o
  -6   5  13       12.54       12.17      0.51 o
  -5   5  13      100.91      105.53      1.33 o
  -4   5  13       43.06       42.94      1.33 o
  -3   5  13      335.94      334.36      2.13 o
  -2   5  13       64.41       64.52      1.25 o
  -1   5  13      217.85      225.92      3.00 o
   0   5  13      145.41      135.41      1.75 o
   1   5  13      251.95      263.26      2.72 o
   2   5  13       86.01       89.24      1.62 o
   3   5  13      350.27      345.82      3.71 o
   4   5  13       36.34       33.96      0.97 o
   5   5  13       97.49      101.01      1.52 o
   6   5  13       14.94       14.92      0.45 o
  -5   6  13        4.83        3.28      0.64 o
  -4   6  13       45.47       44.39      1.04 o
  -3   6  13        4.72        4.17      0.46 o
  -2   6  13       18.37       25.14      2.02 o
  -1   6  13       62.38       65.80      1.02 o
   0   6  13     1134.79     1178.94      7.09 o
   1   6  13       60.71       63.21      1.09 o
   2   6  13       26.00       31.49      1.23 o
   3   6  13        5.69        5.58      0.51 o
   4   6  13       43.03       43.83      1.51 o
   5   6  13        6.44        4.11      0.37 o
  -5   7  13       45.35       45.80      0.91 o
  -4   7  13        8.84       10.00      0.51 o
  -3   7  13        1.93        2.65      0.59 o
  -2   7  13      297.37      310.53      3.23 o
  -1   7  13        7.53       10.49      0.55 o
   0   7  13      119.58      124.90      1.32 o
   1   7  13       12.27       17.52      0.90 o
   2   7  13      293.02      313.45      4.80 o
   3   7  13        1.24        1.34      0.57 o
   4   7  13        9.33       10.15      0.65 o
   5   7  13       41.32       43.72      1.39 o
  -4   8  13        6.46        6.66      0.47 o
  -3   8  13      302.06      315.84      2.29 o
  -2   8  13        3.87        5.00      0.60 o
  -1   8  13      165.65      169.86      2.98 o
   0   8  13        8.21        6.28      0.89 o
   1   8  13      168.25      173.04      1.99 o
   2   8  13        4.52        5.13      0.64 o
   3   8  13      305.99      325.51      6.97 o
   4   8  13        8.71        8.83      0.65 o
  -3   9  13       48.22       47.79      0.86 o
  -2   9  13       51.19       54.28      1.22 o
  -1   9  13       98.13      110.22      1.34 o
   0   9  13        2.19        3.66      1.02 o
   1   9  13      100.40      115.01      2.87 o
   2   9  13       55.21       58.95      2.13 o
   3   9  13       45.83       45.11      1.51 o
  -2  10  13        9.12        9.94      0.54 o
  -1  10  13       77.87       82.51      1.68 o
   0  10  13       72.90       73.95      1.11 o
   1  10  13       73.45       77.23      1.77 o
   2  10  13        6.57        7.10      0.59 o
   0   0  14       30.77       28.88      1.24 o
   1   0  14     1123.95     1213.61     14.76 o
   2   0  14       23.47       24.89      0.74 o
   3   0  14       12.90       11.76      0.43 o
   4   0  14       16.93       22.04      0.54 o
   5   0  14      199.25      193.11      2.53 o
   6   0  14        1.63        1.14      0.40 o
  -6   1  14       24.22       23.35      0.65 o
  -5   1  14       14.88       20.03      0.76 o
  -4   1  14      200.70      191.04      1.95 o
  -3   1  14      336.11      350.49      3.46 o
  -2   1  14       25.31       33.15      2.69 o
  -1   1  14      668.08      692.79      8.38 o
   0   1  14      798.87      778.35      5.80 o
   1   1  14      648.31      658.14      6.78 o
   2   1  14       33.42       36.60      1.33 o
   3   1  14      351.86      374.41      3.46 o
   4   1  14      209.62      195.48      1.80 o
   5   1  14       12.60       16.37      0.75 o
   6   1  14       23.98       24.37      0.53 o
  -6   2  14       71.74       70.82      1.02 o
  -5   2  14        5.26        7.71      0.62 o
  -4   2  14        3.08        3.86      0.56 o
  -3   2  14       18.09       19.99      0.55 o
  -2   2  14      527.87      555.45      6.87 o
  -1   2  14      372.17      367.47      7.18 o
   0   2  14      105.13      107.79      1.51 o
   1   2  14      386.60      374.09      3.90 o
   2   2  14      552.05      568.34      8.18 o
   3   2  14       23.34       28.03      1.22 o
   4   2  14        6.28        5.99      0.41 o
   5   2  14        5.83        6.93      0.55 o
   6   2  14       75.11       73.78      1.41 o
  -6   3  14       10.44       10.91      0.49 o
  -5   3  14       32.92       35.20      1.15 o
  -4   3  14      308.15      303.99      2.54 o
  -3   3  14      383.41      373.25      2.63 o
  -2   3  14      717.43      772.88      4.33 o
  -1   3  14      251.64      256.03      6.94 o
   0   3  14      569.88      589.91      9.44 o
   1   3  14      270.22      269.86      4.65 o
   2   3  14      715.13      764.83      5.10 o
   3   3  14      320.45      309.90      2.23 o
   4   3  14      318.76      315.20      3.98 o
   5   3  14       31.93       32.20      0.75 o
   6   3  14        9.75       10.07      0.52 o
  -6   4  14        5.95        3.37      0.34 o
  -5   4  14      119.83      112.53      1.27 o
  -4   4  14       42.21       44.73      0.86 o
  -3   4  14      281.79      295.80      1.55 o
  -2   4  14       33.98       31.47      0.76 o
  -1   4  14     1021.90     1081.58      6.73 o
   0   4  14      101.63       86.91      1.52 o
   1   4  14     1007.25     1050.54      7.08 o
   2   4  14       36.22       33.18      1.02 o
   3   4  14      302.03      314.60      2.97 o
   4   4  14       50.10       51.64      1.11 o
   5   4  14      116.55      110.53      1.70 o
   6   4  14        6.42        4.68      0.39 o
  -6   5  14       17.39       21.34      0.63 o
  -5   5  14       45.84       45.18      0.88 o
  -4   5  14      111.18      104.32      1.22 o
  -3   5  14      102.75       95.80      0.99 o
  -2   5  14      442.30      460.64      3.27 o
  -1   5  14      110.53      116.27      1.56 o
   0   5  14       30.55       26.07      0.73 o
   1   5  14      112.99      120.38      1.50 o
   2   5  14      480.11      514.40      3.70 o
   3   5  14       73.56       67.47      1.01 o
   4   5  14      110.79      103.34      1.30 o
   5   5  14       45.68       46.68      0.74 o
   6   5  14       14.39       17.41      0.60 o
  -5   6  14        1.40        1.73      0.54 o
  -4   6  14       63.12       66.77      0.97 o
  -3   6  14       74.07       73.31      1.00 o
  -2   6  14      328.30      341.03      2.47 o
  -1   6  14       77.43       85.52      0.99 o
   0   6  14       95.89      100.13      1.37 o
   1   6  14       70.43       76.73      0.96 o
   2   6  14      345.03      362.19      3.47 o
   3   6  14       74.54       75.28      1.75 o
   4   6  14       62.36       63.58      1.20 o
   5   6  14        1.11        1.73      0.31 o
  -5   7  14        9.51       10.01      0.52 o
  -4   7  14       77.31       73.04      1.55 o
  -3   7  14       80.36       81.86      1.01 o
  -2   7  14       24.38       22.96      0.67 o
  -1   7  14      166.65      162.22      3.14 o
   0   7  14      467.96      503.57      4.75 o
   1   7  14      154.93      151.36      2.07 o
   2   7  14       27.12       28.18      0.87 o
   3   7  14       99.00      101.01      1.44 o
   4   7  14       82.99       82.82      1.18 o
  -4   8  14       35.83       39.93      0.75 o
  -3   8  14       47.94       47.07      0.88 o
  -2   8  14       13.91       18.43      0.83 o
  -1   8  14      204.10      209.69      7.08 o
   0   8  14        0.14        0.29      0.68 o
   1   8  14      224.69      249.62      2.75 o
   2   8  14       14.18       19.99      0.93 o
   3   8  14       50.07       51.71      0.94 o
   4   8  14       34.31       39.23      1.55 o
  -3   9  14        5.92        7.17      0.52 o
  -2   9  14       82.53       84.71      1.40 o
  -1   9  14       52.26       58.62      1.21 o
   0   9  14       48.41       43.39      0.99 o
   1   9  14       48.13       58.23      1.75 o
   2   9  14       82.13       84.02      2.15 o
   3   9  14        6.13        8.57      0.64 o
  -1  10  14       14.27       18.89      1.18 o
   0  10  14       39.38       36.86      0.71 o
   1  10  14       13.67       17.45      0.65 o
   1   0  15      823.05      847.85      8.56 o
   2   0  15      638.76      672.83      3.23 o
   3   0  15      218.02      224.33      1.78 o
   4   0  15       55.05       58.46      0.80 o
   5   0  15        9.95        6.95      0.54 o
   6   0  15       28.04       35.66      0.70 o
  -6   1  15        6.01        6.98      0.48 o
  -5   1  15      122.49      112.14      1.41 o
  -4   1  15       71.71       76.30      0.90 o
  -3   1  15       78.68       77.23      1.06 o
  -2   1  15      366.90      379.44      3.84 o
  -1   1  15      339.03      336.27      7.21 o
   0   1  15      752.23      748.32      5.92 o
   1   1  15      367.71      364.72      5.77 o
   2   1  15      350.74      358.83      1.96 o
   3   1  15       79.29       77.66      0.77 o
   4   1  15       82.93       88.27      0.93 o
   5   1  15      116.96      104.89      1.37 o
   6   1  15        7.63        8.41      0.46 o
  -6   2  15       20.64       22.17      0.63 o
  -5   2  15       23.21       28.90      0.94 o
  -4   2  15       64.07       57.37      0.79 o
  -3   2  15      249.39      236.04      1.90 o
  -2   2  15       45.49       50.99      1.19 o
  -1   2  15      126.43      120.67      2.59 o
   0   2  15      666.83      762.38     13.21 o
   1   2  15      114.47      107.16      1.46 o
   2   2  15       44.38       51.31      0.93 o
   3   2  15      237.17      223.40      1.51 o
   4   2  15       59.30       51.18      0.64 o
   5   2  15       25.75       33.26      0.88 o
   6   2  15       18.00       18.45      0.67 o
  -6   3  15        3.18        2.19      0.34 o
  -5   3  15       22.13       20.81      0.80 o
  -4   3  15        1.16        1.56      0.44 o
  -3   3  15      424.03      452.12      3.28 o
  -2   3  15      808.21      832.93      4.40 o
  -1   3  15      228.87      226.95      1.43 o
   0   3  15       18.36       14.66      0.63 o
   1   3  15      233.96      232.40      1.55 o
   2   3  15      858.44      891.10      2.86 o
   3   3  15      444.78      469.67      2.13 o
   4   3  15        0.47        0.93      0.52 o
   5   3  15       19.46       18.13      0.60 o
   6   3  15        3.70        2.91      0.37 o
  -6   4  15        0.06        0.46      0.39 o
  -5   4  15        3.61        6.09      0.56 o
  -4   4  15       59.94       61.57      0.94 o
  -3   4  15      481.05      492.62      3.69 o
  -2   4  15      436.40      428.44      3.71 o
  -1   4  15       79.22       84.45      1.29 o
   0   4  15       10.06        7.59      0.42 o
   1   4  15       67.19       70.81      0.94 o
   2   4  15      422.30      416.72      3.28 o
   3   4  15      473.97      493.09      4.09 o
   4   4  15       57.91       58.42      1.23 o
   5   4  15        4.49        6.89      0.40 o
   6   4  15        0.16        0.36      0.35 o
  -5   5  15       27.00       25.32      0.73 o
  -4   5  15       50.06       58.23      0.86 o
  -3   5  15       25.39       24.04      0.84 o
  -2   5  15      123.52      111.70      1.20 o
  -1   5  15       76.51       94.07      1.62 o
   0   5  15      102.72      102.82      0.99 o
   1   5  15       57.20       70.52      0.95 o
   2   5  15      104.45       97.72      1.17 o
   3   5  15       22.22       22.13      0.81 o
   4   5  15       41.65       47.18      0.93 o
   5   5  15       28.74       28.98      0.63 o
  -5   6  15       10.30       13.96      0.55 o
  -4   6  15       91.00       88.79      1.32 o
  -3   6  15       15.01       18.38      0.73 o
  -2   6  15       50.86       56.73      1.40 o
  -1   6  15       38.82       41.69      0.91 o
   0   6  15      391.20      406.76      2.44 o
   1   6  15       45.22       46.95      0.78 o
   2   6  15       43.29       49.11      1.05 o
   3   6  15       13.23       15.88      0.61 o
   4   6  15       94.39       95.20      1.05 o
   5   6  15        9.16       11.60      0.44 o
  -4   7  15       22.99       20.65      0.56 o
  -3   7  15       85.37       90.08      1.03 o
  -2   7  15       59.31       59.75      1.17 o
  -1   7  15      193.08      190.58      2.97 o
   0   7  15       48.43       45.62      0.97 o
   1   7  15      192.03      191.42      2.70 o
   2   7  15       70.55       73.54      1.15 o
   3   7  15       86.97       96.87      1.17 o
   4   7  15       20.44       18.45      0.48 o
  -3   8  15       34.02       33.03      0.64 o
  -2   8  15       78.47       80.78      1.13 o
  -1   8  15       51.37       49.54      1.68 o
   0   8  15        4.39        2.18      0.59 o
   1   8  15       46.67       47.17      1.15 o
   2   8  15       85.74       91.80      2.19 o
   3   8  15       35.69       37.17      0.88 o
  -2   9  15       33.00       24.49      0.65 o
  -1   9  15       35.66       39.93      0.98 o
   0   9  15       54.36       65.69      1.41 o
   1   9  15       36.36       45.98      1.40 o
   2   9  15       29.00       21.41      1.05 o
   0   0  16      835.84      761.43     24.11 o
   1   0  16      376.54      429.18      3.20 o
   2   0  16       41.86       38.53      1.25 o
   3   0  16        9.76        8.39      0.39 o
   4   0  16      228.86      240.01      2.17 o
   5   0  16       74.56       56.28      0.86 o
   6   0  16        6.13        7.11      0.45 o
  -6   1  16       30.10       31.27      0.56 o
  -5   1  16       51.88       54.96      1.01 o
  -4   1  16       19.57       15.78      0.60 o
  -3   1  16      117.56      122.12      1.22 o
  -2   1  16      472.14      472.92      5.47 o
  -1   1  16      309.89      312.47      4.67 o
   0   1  16       24.90       29.64      1.58 o
   1   1  16      313.22      321.68      2.08 o
   2   1  16      433.47      436.40      2.25 o
   3   1  16      101.98      103.00      0.85 o
   4   1  16       14.44       12.78      0.69 o
   5   1  16       48.89       51.63      0.84 o
   6   1  16       28.06       28.27      0.64 o
  -6   2  16       10.64        7.82      0.41 o
  -5   2  16       15.93       15.33      0.64 o
  -4   2  16      111.57      111.20      1.33 o
  -3   2  16       24.26       29.35      0.60 o
  -2   2  16      325.24      341.87      2.76 o
  -1   2  16      217.10      211.63      2.19 o
   0   2  16       20.60       21.16      0.63 o
   1   2  16      232.13      227.98      1.29 o
   2   2  16      331.05      353.79      2.57 o
   3   2  16       32.90       39.76      0.82 o
   4   2  16      108.33      107.44      1.60 o
   5   2  16       15.90       16.42      0.63 o
   6   2  16        9.80        6.52      0.35 o
  -6   3  16       32.17       29.16      0.71 o
  -5   3  16       33.77       37.52      0.81 o
  -4   3  16       14.43       16.10      0.57 o
  -3   3  16       23.98       22.65      0.55 o
  -2   3  16       37.18       36.49      1.03 o
  -1   3  16      286.32      297.85      3.07 o
   0   3  16      239.46      260.87      1.51 o
   1   3  16      308.77      324.60      1.64 o
   2   3  16       32.50       31.13      0.59 o
   3   3  16       18.98       19.52      0.50 o
   4   3  16       12.30       14.01      0.59 o
   5   3  16       35.14       38.14      0.74 o
   6   3  16       32.67       29.98      1.11 o
  -5   4  16       15.33       13.61      0.72 o
  -4   4  16      123.29      120.22      1.17 o
  -3   4  16      129.64      114.87      1.36 o
  -2   4  16      195.57      193.70      1.98 o
  -1   4  16       49.68       55.34      0.95 o
   0   4  16      567.91      550.57      3.09 o
   1   4  16       48.80       53.77      0.84 o
   2   4  16      198.44      204.86      1.64 o
   3   4  16      122.12      106.65      1.55 o
   4   4  16      133.45      129.55      2.40 o
   5   4  16       12.83       11.82      0.44 o
  -5   5  16       11.91       13.07      0.64 o
  -4   5  16       16.28       17.24      0.61 o
  -3   5  16      269.21      263.14      2.03 o
  -2   5  16      169.93      181.33      1.86 o
  -1   5  16       83.78       85.04      1.11 o
   0   5  16       60.68       61.36      0.83 o
   1   5  16       86.83       86.85      0.96 o
   2   5  16      145.84      157.84      1.50 o
   3   5  16      280.18      281.09      2.63 o
   4   5  16       16.29       18.03      0.71 o
   5   5  16        9.34       10.10      0.44 o
  -5   6  16        4.32        4.82      0.53 o
  -4   6  16       91.22       87.45      1.39 o
  -3   6  16       48.80       53.11      0.93 o
  -2   6  16       90.81       88.61      1.26 o
  -1   6  16      206.69      198.81      1.96 o
   0   6  16      162.31      180.76      1.44 o
   1   6  16      223.71      213.23      2.86 o
   2   6  16       91.85       92.03      1.54 o
   3   6  16       40.68       46.17      0.85 o
   4   6  16       92.93       91.68      0.95 o
   5   6  16        4.19        4.57      0.57 o
  -4   7  16       49.23       46.26      0.70 o
  -3   7  16       59.37       55.89      0.71 o
  -2   7  16        0.17        1.42      0.43 o
  -1   7  16      143.63      146.14      2.77 o
   0   7  16        0.32        1.66      0.48 o
   1   7  16      150.51      161.00      2.80 o
   2   7  16        0.75        2.22      0.68 o
   3   7  16       50.58       49.28      0.82 o
   4   7  16       48.41       46.67      0.72 o
  -3   8  16        2.12        3.35      0.43 o
  -2   8  16       14.54       14.29      0.73 o
  -1   8  16       82.19       79.82      1.50 o
   0   8  16      113.12      112.27      1.53 o
   1   8  16       84.27       83.88      1.39 o
   2   8  16       13.86       13.26      0.54 o
   3   8  16        2.86        4.66      0.38 o
  -2   9  16       14.70       14.52      0.57 o
  -1   9  16       10.28        8.51      0.41 o
   0   9  16       24.09       22.69      0.57 o
   1   9  16        8.94        8.30      0.80 o
   2   9  16        9.39       10.37      0.54 o
   1   0  17        2.45        1.14      0.43 o
   2   0  17      572.07      568.30      3.84 o
   3   0  17        0.69        1.29      0.34 o
   4   0  17       37.11       43.26      0.92 o
   5   0  17        0.81        0.95      0.49 o
   6   0  17        5.75        7.56      0.59 o
  -6   1  17        1.01        1.47      0.39 o
  -5   1  17       26.80       22.08      0.88 o
  -4   1  17      126.61      128.16      1.41 o
  -3   1  17      128.87      126.84      1.34 o
  -2   1  17        1.22        4.72      0.47 o
  -1   1  17      143.40      146.83      2.02 o
   0   1  17      272.82      284.87      2.20 o
   1   1  17      131.60      137.23      1.86 o
   2   1  17        0.70        3.01      0.43 o
   3   1  17      131.89      130.08      0.92 o
   4   1  17      125.95      124.06      1.29 o
   5   1  17       28.17       22.81      0.60 o
   6   1  17        1.00        1.80      0.50 o
  -5   2  17       63.65       62.78      1.24 o
  -4   2  17        6.68        4.30      0.51 o
  -3   2  17        0.97        3.45      0.50 o
  -2   2  17      149.84      159.17      1.64 o
  -1   2  17      196.21      193.52      2.17 o
   0   2  17      206.02      237.33      1.76 o
   1   2  17      182.82      182.32      1.31 o
   2   2  17      140.24      150.16      1.30 o
   3   2  17        3.09        5.71      0.50 o
   4   2  17        6.60        4.30      0.47 o
   5   2  17       56.75       55.62      0.90 o
  -5   3  17       10.70        8.68      0.54 o
  -4   3  17       54.61       50.47      0.82 o
  -3   3  17       38.71       45.76      0.76 o
  -2   3  17       64.02       65.11      0.90 o
  -1   3  17       89.81       91.66      0.96 o
   0   3  17      340.42      315.54      2.23 o
   1   3  17      105.27      105.66      0.96 o
   2   3  17       62.96       64.68      0.80 o
   3   3  17       42.77       53.28      0.95 o
   4   3  17       58.44       54.25      1.04 o
   5   3  17        9.69        7.55      0.42 o
  -5   4  17        0.25        0.61      0.37 o
  -4   4  17       13.94       10.21      0.50 o
  -3   4  17       10.56       10.68      0.59 o
  -2   4  17      224.45      216.93      1.94 o
  -1   4  17       17.13       21.65      0.62 o
   0   4  17        0.11        4.32      1.08 o
   1   4  17       16.67       21.95      0.60 o
   2   4  17      219.01      220.57      1.92 o
   3   4  17       11.95       12.21      0.70 o
   4   4  17       14.45       10.99      0.50 o
   5   4  17        0.07        0.34      0.34 o
  -5   5  17        4.96        3.06      0.36 o
  -4   5  17       21.00       16.67      0.59 o
  -3   5  17      197.73      189.59      1.30 o
  -2   5  17        2.96        3.87      0.60 o
  -1   5  17      160.75      156.08      1.48 o
   0   5  17      338.29      361.43      1.83 o
   1   5  17      151.99      151.72      2.11 o
   2   5  17        2.24        3.14      0.50 o
   3   5  17      201.18      197.16      1.81 o
   4   5  17       16.42       14.02      0.56 o
   5   5  17        4.45        3.03      0.37 o
  -4   6  17       11.42       12.78      0.51 o
  -3   6  17       82.47       79.36      1.04 o
  -2   6  17       55.89       58.13      0.87 o
  -1   6  17      165.29      169.40      1.78 o
   0   6  17       17.43       18.73      0.69 o
   1   6  17      155.23      158.57      1.36 o
   2   6  17       57.41       60.37      0.91 o
   3   6  17       86.72       85.04      1.01 o
   4   6  17       11.85       14.10      0.43 o
  -3   7  17      116.26      125.67      1.95 o
  -2   7  17       30.14       26.88      0.59 o
  -1   7  17      100.76       98.30      1.92 o
   0   7  17      125.43      106.99      1.56 o
   1   7  17       90.16       89.98      0.99 o
   2   7  17       29.56       26.44      0.65 o
   3   7  17      116.87      128.85      1.01 o
  -3   8  17       29.71       25.72      1.13 o
  -2   8  17       51.52       52.59      0.89 o
  -1   8  17       51.02       50.25      1.13 o
   0   8  17       65.67       65.55      1.10 o
   1   8  17       50.99       51.64      0.89 o
   2   8  17       40.95       43.55      0.63 o
   3   8  17       27.16       23.46      1.03 o
   0   9  17       76.87       88.83      1.38 o
   1   9  17        1.30        0.86      0.49 o
   0   0  18      224.64      220.96      3.85 o
   1   0  18        6.16        9.71      0.53 o
   2   0  18       64.66       73.66      0.88 o
   3   0  18       49.65       43.97      0.81 o
   4   0  18      127.24      112.80      1.39 o
   5   0  18       14.52       18.31      0.65 o
  -5   1  18       18.68       15.75      0.50 o
  -4   1  18       10.00       11.92      0.67 o
  -3   1  18       32.10       32.26      0.64 o
  -2   1  18       21.94       21.37      0.50 o
  -1   1  18      104.04      102.19      1.14 o
   0   1  18       10.57        8.91      0.51 o
   1   1  18       97.61       97.88      1.43 o
   2   1  18        9.95        9.95      0.51 o
   3   1  18       36.19       36.07      0.74 o
   4   1  18       11.52       12.91      0.58 o
   5   1  18       21.22       19.14      0.65 o
  -5   2  18       11.40       11.40      0.49 o
  -4   2  18       35.87       29.45      0.67 o
  -3   2  18      270.16      277.91      1.95 o
  -2   2  18       15.32       16.48      0.56 o
  -1   2  18      219.63      217.13      1.66 o
   0   2  18        4.93       10.64      1.73 o
   1   2  18      219.40      218.74      1.71 o
   2   2  18       12.20       12.91      0.45 o
   3   2  18      272.93      283.38      2.80 o
   4   2  18       38.61       32.26      0.68 o
   5   2  18       13.03       12.95      0.48 o
  -5   3  18       16.60       15.45      1.64 o
  -4   3  18       49.10       48.48      0.75 o
  -3   3  18      163.84      155.81      1.54 o
  -2   3  18      331.84      317.15      2.91 o
  -1   3  18       71.64       78.39      1.09 o
   0   3  18       51.32       46.70      0.80 o
   1   3  18       60.78       65.41      0.79 o
   2   3  18      336.48      326.19      3.74 o
   3   3  18      165.46      154.18      1.42 o
   4   3  18       52.39       49.85      0.80 o
   5   3  18       20.52       19.97      1.64 o
  -5   4  18        2.98        1.29      0.39 o
  -4   4  18      153.73      148.52      1.34 o
  -3   4  18       18.31       19.49      0.59 o
  -2   4  18       53.18       59.87      1.16 o
  -1   4  18       33.05       34.35      0.74 o
   0   4  18       72.73       76.34      0.86 o
   1   4  18       32.62       34.10      0.66 o
   2   4  18       57.34       68.02      1.44 o
   3   4  18       16.63       16.32      0.60 o
   4   4  18      144.01      136.47      2.23 o
   5   4  18        3.08        1.20      0.33 o
  -4   5  18       60.14       59.84      0.77 o
  -3   5  18       10.28        6.63      0.46 o
  -2   5  18      207.33      213.53      1.46 o
  -1   5  18       34.72       33.31      0.86 o
   0   5  18       12.32       16.47      0.66 o
   1   5  18       35.96       34.28      0.70 o
   2   5  18      223.52      234.02      1.92 o
   3   5  18        7.69        4.76      0.47 o
   4   5  18       62.47       64.29      1.11 o
  -4   6  18        7.97        6.99      0.37 o
  -3   6  18       33.59       31.83      0.62 o
  -2   6  18       57.57       53.47      0.74 o
  -1   6  18       94.03       88.99      1.09 o
   0   6  18        4.63        7.82      0.54 o
   1   6  18       87.32       82.83      0.98 o
   2   6  18       60.95       58.99      0.85 o
   3   6  18       33.44       33.46      0.60 o
   4   6  18        6.63        6.30      0.36 o
  -3   7  18        2.63        2.32      0.32 o
  -2   7  18       37.54       32.82      0.80 o
  -1   7  18       56.15       58.89      1.18 o
   0   7  18       10.55        9.83      0.53 o
   1   7  18       55.64       61.03      1.04 o
   2   7  18       39.66       36.25      0.55 o
   3   7  18        3.42        2.78      0.36 o
  -2   8  18       22.51       23.94      0.75 o
  -1   8  18        4.21        3.05      0.32 o
   0   8  18       66.57       71.22      1.03 o
   1   8  18        3.53        2.51      0.43 o
   2   8  18       21.67       25.34      1.09 o
   1   0  19        3.87        8.73      0.67 o
   2   0  19       32.28       34.69      0.74 o
   3   0  19        7.99        8.87      0.53 o
   4   0  19       76.89       70.90      1.06 o
   5   0  19        8.41        5.86      0.34 o
  -5   1  19        9.13        9.45      0.43 o
  -4   1  19        2.25        1.93      0.46 o
  -3   1  19       44.08       42.92      0.65 o
  -2   1  19       94.12       90.66      0.93 o
  -1   1  19       71.42       68.09      1.15 o
   0   1  19      112.35      122.73      1.66 o
   1   1  19       70.47       66.35      0.86 o
   2   1  19       94.73       93.24      0.93 o
   3   1  19       44.37       44.00      0.77 o
   4   1  19        2.55        2.27      0.41 o
   5   1  19        7.88        8.15      0.48 o
  -5   2  19       29.93       26.71      0.60 o
  -4   2  19        3.00        3.91      0.46 o
  -3   2  19       41.99       35.39      0.70 o
  -2   2  19       29.78       28.41      0.61 o
  -1   2  19      147.72      153.62      1.20 o
   0   2  19      280.67      256.38      1.77 o
   1   2  19      157.13      166.06      1.37 o
   2   2  19       29.88       28.88      0.92 o
   3   2  19       40.89       34.15      0.73 o
   4   2  19        2.34        3.81      0.41 o
   5   2  19       32.38       30.17      0.70 o
  -5   3  19        7.99        6.18      0.56 o
  -4   3  19       45.98       38.96      0.65 o
  -3   3  19       83.35       84.24      1.10 o
  -2   3  19      145.09      146.62      1.11 o
  -1   3  19       79.08       73.82      0.90 o
   0   3  19      179.18      185.21      1.25 o
   1   3  19       66.19       60.56      1.32 o
   2   3  19      140.34      139.82      1.15 o
   3   3  19       84.29       86.25      1.14 o
   4   3  19       46.43       39.51      0.83 o
   5   3  19        8.05        7.25      0.49 o
  -4   4  19       66.59       57.65      0.95 o
  -3   4  19       35.43       35.98      0.68 o
  -2   4  19       69.88       70.44      0.96 o
  -1   4  19        4.88        3.69      0.52 o
   0   4  19      166.34      168.92      2.48 o
   1   4  19        3.93        2.31      0.47 o
   2   4  19       74.81       77.15      0.88 o
   3   4  19       39.95       40.76      0.62 o
   4   4  19       58.43       51.47      0.82 o
  -4   5  19       13.25       12.45      0.49 o
  -3   5  19      126.34      117.89      0.93 o
  -2   5  19       14.84       17.39      0.57 o
  -1   5  19       43.38       48.27      0.85 o
   0   5  19      139.26      152.67      1.60 o
   1   5  19       54.18       59.44      0.86 o
   2   5  19       14.11       17.78      0.57 o
   3   5  19      136.30      129.74      1.76 o
   4   5  19       14.25       14.80      0.41 o
  -3   6  19       24.75       24.76      0.50 o
  -2   6  19       16.09       13.30      0.52 o
  -1   6  19       71.97       76.76      1.01 o
   0   6  19        5.77        4.35      0.49 o
   1   6  19       67.36       71.96      0.91 o
   2   6  19       16.12       13.89      0.42 o
   3   6  19       29.85       30.50      0.62 o
  -2   7  19        0.98        0.85      0.30 o
  -1   7  19       45.12       44.81      0.61 o
   0   7  19       47.35       40.39      0.79 o
   1   7  19       43.14       45.33      0.94 o
   2   7  19        0.02        0.17      0.26 o
  -1   8  19        8.49        8.05      0.59 o
   0   8  19        2.83        4.05      0.40 o
   1   8  19        7.55        7.30      0.59 o
   0   0  20      148.03      166.69      2.16 o
   1   0  20      225.62      221.34      2.48 o
   2   0  20        3.68        3.24      0.46 o
   3   0  20       32.63       25.68      0.62 o
   4   0  20        6.12        4.41      0.42 o
   5   0  20       13.34       16.84      0.50 o
  -5   1  20        9.22        7.08      0.55 o
  -4   1  20       26.90       25.61      0.68 o
  -3   1  20        5.82        7.69      0.46 o
  -2   1  20       87.17       87.08      1.06 o
  -1   1  20      173.11      178.22      1.28 o
   0   1  20      100.09       88.74      1.00 o
   1   1  20      171.74      176.08      1.73 o
   2   1  20       89.99       89.61      0.95 o
   3   1  20        8.49       11.54      0.53 o
   4   1  20       27.65       25.64      0.55 o
   5   1  20       10.57        8.26      0.50 o
  -4   2  20       14.29       16.38      0.68 o
  -3   2  20       50.05       48.17      0.72 o
  -2   2  20      130.26      118.20      1.03 o
  -1   2  20      102.55      107.17      2.03 o
   0   2  20        7.32        8.79      0.52 o
   1   2  20      115.09      118.86      1.17 o
   2   2  20      117.14      105.11      0.98 o
   3   2  20       49.28       47.58      0.72 o
   4   2  20       15.04       17.44      0.42 o
  -4   3  20      105.67      100.06      1.12 o
  -3   3  20        2.72        2.32      0.42 o
  -2   3  20       48.83       46.02      0.70 o
  -1   3  20       97.66       88.94      0.92 o
   0   3  20        1.32        3.94      0.86 o
   1   3  20      107.82      100.61      1.09 o
   2   3  20       47.77       44.89      0.73 o
   3   3  20        4.45        4.33      0.39 o
   4   3  20      104.00       95.96      2.08 o
  -4   4  20       15.22       15.45      0.76 o
  -3   4  20       46.40       40.80      0.69 o
  -2   4  20       26.11       29.30      0.70 o
  -1   4  20       23.46       23.10      0.68 o
   0   4  20       29.70       32.75      0.76 o
   1   4  20       28.91       27.98      0.67 o
   2   4  20       27.49       30.85      0.72 o
   3   4  20       42.45       37.07      0.59 o
   4   4  20       19.01       19.47      0.47 o
  -3   5  20       56.36       52.28      2.64 o
  -2   5  20       48.75       45.61      0.79 o
  -1   5  20      135.64      123.84      1.36 o
   0   5  20        1.86        3.29      0.58 o
   1   5  20      140.90      127.75      1.82 o
   2   5  20       42.76       39.34      0.71 o
   3   5  20       48.78       46.47      1.02 o
  -3   6  20       33.01       34.11      0.74 o
  -2   6  20       38.85       34.73      0.84 o
  -1   6  20        4.84        6.16      0.42 o
   0   6  20        0.02        0.85      0.46 o
   1   6  20        5.15        5.57      0.36 o
   2   6  20       38.81       35.11      0.76 o
   3   6  20       31.27       32.50      0.64 o
  -1   7  20       32.80       28.06      0.58 o
   0   7  20       66.69       69.97      0.84 o
   1   7  20       35.74       30.70      0.52 o
   1   0  21      197.31      192.85      1.70 o
   2   0  21       47.72       44.06      0.67 o
   3   0  21       24.77       26.49      0.60 o
   4   0  21        8.14        8.69      0.37 o
  -4   1  21       15.40       11.74      0.47 o
  -3   1  21       31.73       26.26      0.58 o
  -2   1  21       25.22       23.22      0.54 o
  -1   1  21       94.28       98.20      1.27 o
   0   1  21        5.22        3.90      0.47 o
   1   1  21       87.62       89.70      0.99 o
   2   1  21       23.44       20.55      0.54 o
   3   1  21       26.33       22.17      0.53 o
   4   1  21       16.31       13.49      0.45 o
  -4   2  21       22.42       18.61      0.58 o
  -3   2  21        6.85        7.20      0.39 o
  -2   2  21        2.40        2.39      0.36 o
  -1   2  21       33.59       39.27      0.69 o
   0   2  21      114.27      106.08      1.16 o
   1   2  21       35.25       39.83      0.70 o
   2   2  21        3.03        3.09      0.38 o
   3   2  21        7.22        7.33      0.40 o
   4   2  21       26.17       23.15      0.83 o
  -4   3  21       12.90       10.63      0.48 o
  -3   3  21        1.10        1.37      0.34 o
  -2   3  21       81.94       80.89      0.78 o
  -1   3  21       18.36       16.87      0.45 o
   0   3  21        3.51        2.90      0.44 o
   1   3  21       22.52       20.20      0.56 o
   2   3  21       83.95       81.50      1.07 o
   3   3  21        2.03        2.36      0.32 o
   4   3  21       12.16       10.62      0.52 o
  -3   4  21       46.63       44.34      0.56 o
  -2   4  21       12.86       13.25      0.54 o
  -1   4  21       17.58       14.64      0.54 o
   0   4  21        2.96        1.54      0.49 o
   1   4  21       15.21       12.62      0.54 o
   2   4  21       12.88       13.58      0.56 o
   3   4  21       43.19       40.33      0.91 o
  -3   5  21        6.81        7.43      0.37 o
  -2   5  21       34.24       31.11      0.77 o
  -1   5  21       76.37       74.35      1.01 o
   0   5  21        1.45        0.67      0.41 o
   1   5  21       71.55       67.80      0.68 o
   2   5  21       33.69       30.95      0.68 o
   3   5  21        4.29        4.42      0.40 o
  -2   6  21        2.58        1.35      0.35 o
  -1   6  21       10.03       11.61      0.48 o
   0   6  21      133.85      116.05      1.20 o
   1   6  21        7.59        8.28      0.42 o
   2   6  21        1.59        0.86      0.41 o
   0   0  22        0.46        0.57      0.72 o
   1   0  22        1.83        1.96      0.46 o
   2   0  22       25.21       22.77      0.55 o
   3   0  22        5.91        4.81      0.39 o
   4   0  22        1.12        1.40      0.47 o
  -4   1  22       15.45       11.64      0.61 o
  -3   1  22       87.57       79.38      1.59 o
  -2   1  22       11.80       10.89      0.46 o
  -1   1  22       53.52       51.64      0.69 o
   0   1  22      139.22      136.01      1.36 o
   1   1  22       56.08       52.77      0.65 o
   2   1  22       13.41       12.67      0.44 o
   3   1  22       87.80       78.04      0.83 o
   4   1  22       13.10       11.49      0.89 o
  -3   2  22        6.40        6.38      0.39 o
  -2   2  22       24.87       23.31      0.49 o
  -1   2  22        3.58        2.76      0.36 o
   0   2  22        0.46        0.81      0.42 o
   1   2  22        4.07        2.81      0.46 o
   2   2  22       22.98       21.46      0.46 o
   3   2  22        6.02        5.46      0.33 o
  -3   3  22       33.08       30.21      1.02 o
  -2   3  22        8.13        8.95      0.39 o
  -1   3  22        1.89        1.57      0.36 o
   0   3  22       33.24       32.76      0.66 o
   1   3  22        3.01        2.58      0.34 o
   2   3  22        8.54        8.74      0.39 o
   3   3  22       34.73       32.74      0.92 o
  -3   4  22       10.50        7.09      0.58 o
  -2   4  22        1.94        2.75      0.33 o
  -1   4  22       74.75       66.39      0.82 o
   0   4  22       12.56       12.80      0.47 o
   1   4  22       74.80       66.14      0.83 o
   2   4  22        1.43        2.05      0.36 o
   3   4  22        9.42        6.67      0.47 o
  -2   5  22        9.80        8.22      0.45 o
  -1   5  22       17.59       16.17      0.46 o
   0   5  22       46.46       35.40      0.64 o
   1   5  22       14.50       12.55      0.56 o
   2   5  22        8.09        6.24      0.42 o
   0   6  22       14.21       11.11      0.64 o
   1   0  23        5.08        4.82      0.38 o
   2   0  23       74.55       60.57      0.79 o
   3   0  23        1.27        1.27      0.32 o
  -3   1  23        0.31        0.36      0.36 o
  -2   1  23        6.14        5.29      0.40 o
  -1   1  23       11.91       12.51      0.56 o
   0   1  23        0.49        0.99      0.48 o
   1   1  23        9.94       10.71      0.50 o
   2   1  23        6.49        6.16      0.38 o
   3   1  23        0.23        0.43      0.35 o
  -3   2  23        3.87        3.05      0.49 o
  -2   2  23       28.53       27.58      0.52 o
  -1   2  23       22.04       19.08      0.48 o
   0   2  23       54.24       55.52      0.88 o
   1   2  23       20.09       18.35      0.49 o
   2   2  23       28.50       27.30      0.64 o
   3   2  23        5.28        4.18      0.45 o
  -2   3  23       22.67       20.31      0.92 o
  -1   3  23       19.73       16.32      0.44 o
   0   3  23        5.96        6.75      0.34 o
   1   3  23       20.52       18.09      0.41 o
   2   3  23       21.97       20.42      0.44 o
  -2   4  23       11.01        9.32      0.61 o
  -1   4  23        8.42        7.16      0.44 o
   0   4  23        5.17        6.86      0.71 o
   1   4  23        7.14        6.37      0.36 o
   2   4  23       11.23        9.69      0.50 o
   0   5  23       10.68        8.14      0.60 o
   0   0  24        1.48        1.12      0.42 o
   1   0  24        0.59        0.98      0.30 o
   2   0  24        4.51        4.66      0.33 o
  -2   1  24       22.76       18.28      0.53 o
  -1   1  24        5.31        4.38      0.37 o
   0   1  24       20.41       19.95      0.47 o
   1   1  24        3.69        3.25      0.35 o
   2   1  24       20.77       16.61      0.53 o
  -2   2  24       29.52       24.45      1.13 o
  -1   2  24       29.21       23.01      0.49 o
   0   2  24       24.82       20.64      0.47 o
   1   2  24       30.25       24.56      0.48 o
   2   2  24       27.28       24.05      0.65 o
  -1   3  24       39.95       34.20      1.29 o
   0   3  24        4.15        4.87      0.48 o
   1   3  24       41.92       34.66      0.76 o
   1   0  25        9.27       11.10      0.40 o
   0   1  25       71.89       62.83      0.66 o
 
